# Supplementary material for: Risk factors of mortality among children under age five in Awi Zone, northwest Ethiopia
Source: PLoS One. 2022 Oct 5;17(10):e0275659. doi: 10.1371/journal.pone.0275659 (PMC9534439; doi:10.1371/journal.pone.0275659)
Supplement: S1 Dataset — (CSV) [file pone.0275659.s001.csv]

VAR00006	A16	A17	pre	Respondentoccuption	ndeath	lntcee	wealthindex	mo	religionn	pld	reseducnew	hedun	mm	plll	an	rcage	breast	familysize	twinn	precd	birthorder
1	1	1	1	1	0	.693147180559945	1	1	0	2	0	0	0	1	0	1	0	0	1	1	1
1	1	1	1	0	0	1.79175946922806	1	1	0	1	0	0	0	1	0	2	0	2	1	0	2
1	1	1	1	0	3	1.79175946922806	0	0	0	1	0	0	0	0	1	2	0	2	1	0	2
1	1	1	1	0	0	2.07944154167984	1	1	0	2	0	0	0	1	0	2	0	2	1	0	2
1	1	1	1	0	0	1.09861228866811	2	1	0	2	0	0	0	1	0	1	0	1	1	1	1
1	1	1	1	0	0	1.38629436111989	1	1	0	1	0	0	0	1	0	1	0	1	1	1	1
1	1	1	1	0	1	1.6094379124341	0	0	0	2	0	0	0	0	1	2	0	1	1	0	2
1	1	1	1	0	0	1.79175946922806	1	1	0	0	1	0	0	0	0	2	0	2	1	0	2
1	1	1	1	0	0	1.6094379124341	1	1	0	2	0	0	0	1	0	2	0	1	1	1	2
1	1	1	1	0	0	1.6094379124341	1	1	0	2	0	0	0	1	0	2	0	1	1	1	2
1	1	1	1	0	0	1.6094379124341	1	1	0	1	0	0	0	1	0	2	0	1	1	1	2
1	1	1	1	0	2	2.07944154167984	0	0	0	0	0	0	0	0	1	2	1	2	1	0	2
1	1	1	1	1	0	1.09861228866811	1	0	0	2	0	1	0	1	0	2	0	1	1	1	1
1	1	1	1	1	0	.693147180559945	1	1	0	1	0	0	0	0	0	2	0	0	1	1	1
1	1	1	1	0	1	2.07944154167984	0	0	0	0	0	1	0	0	1	2	0	2	1	0	2
1	1	1	1	0	0	1.6094379124341	1	1	0	1	0	0	0	0	0	2	0	1	1	1	2
1	1	1	1	0	0	1.94591014905531	1	0	0	1	2	1	0	0	0	2	0	2	1	1	2
1	1	1	1	0	0	1.6094379124341	1	1	0	2	0	2	0	0	0	2	0	1	1	1	2
1	1	1	1	0	0	1.6094379124341	1	0	0	2	1	0	0	1	0	2	0	1	1	1	2
1	1	1	1	0	0	2.07944154167984	1	1	0	0	0	1	0	1	0	2	0	2	1	0	2
1	1	1	1	0	0	1.09861228866811	1	1	0	2	0	1	0	0	0	1	0	1	1	1	1
1	1	1	1	0	0	1.6094379124341	1	0	0	2	1	1	0	1	0	2	0	1	1	1	2
1	1	1	1	1	0	1.6094379124341	2	1	0	2	0	2	0	1	0	2	0	1	1	1	2
1	1	1	1	0	0	1.94591014905531	1	0	0	1	0	1	0	0	0	2	0	2	1	1	2
1	1	1	1	0	2	2.07944154167984	0	0	0	0	0	0	0	0	1	2	1	2	0	0	2
1	1	1	1	0	1	2.07944154167984	0	0	0	1	0	0	0	0	1	2	0	2	1	0	2
1	1	1	1	0	0	2.07944154167984	1	1	0	1	1	2	0	0	0	2	0	2	1	0	2
1	1	1	1	1	0	1.6094379124341	1	1	0	1	1	1	0	1	0	1	0	1	1	1	2
1	1	1	1	0	0	1.6094379124341	1	1	0	1	0	1	0	1	0	2	0	1	1	1	2
1	1	1	1	0	0	1.6094379124341	1	0	0	1	1	0	1	1	1	2	0	1	1	1	2
1	1	1	1	0	2	2.07944154167984	0	0	0	0	0	0	1	1	1	2	0	2	1	0	2
1	1	1	1	0	0	1.94591014905531	1	1	0	0	0	1	0	1	0	2	0	2	1	0	2
1	1	1	1	1	0	1.09861228866811	1	0	0	1	0	0	0	0	0	2	0	1	1	1	1
1	1	1	1	1	0	1.79175946922806	1	1	0	1	0	1	0	1	0	2	0	2	1	1	2
1	1	1	1	0	0	2.07944154167984	1	1	0	0	0	1	0	1	0	2	0	2	1	1	2
1	1	1	1	0	3	2.07944154167984	0	0	0	0	0	0	0	1	1	2	1	2	0	0	2
1	1	1	1	0	0	1.79175946922806	1	1	0	1	0	0	0	1	0	2	0	2	1	1	2
1	1	1	1	0	0	1.79175946922806	1	0	0	0	0	0	0	1	0	2	0	2	1	1	2
1	1	1	1	0	0	1.09861228866811	1	1	0	1	0	0	0	1	0	2	0	1	1	1	1
1	1	1	1	0	0	1.38629436111989	1	1	0	1	0	1	0	1	0	1	0	1	1	1	1
1	1	1	1	0	0	0	1	0	0	1	1	0	0	1	0	2	0	0	1	1	0
1	1	1	1	0	1	1.79175946922806	0	0	0	0	0	0	0	0	1	2	0	2	1	0	2
1	1	1	1	0	0	2.19722457733622	1	1	0	1	0	0	0	0	0	2	0	2	1	1	2
1	1	1	1	0	0	1.09861228866811	1	1	0	1	0	0	1	1	0	1	0	1	1	1	1
1	1	1	1	0	2	2.07944154167984	0	0	0	0	0	0	0	0	1	2	0	2	0	0	2
1	1	1	1	1	0	1.09861228866811	1	0	0	1	0	0	0	0	0	2	0	1	1	1	1
1	1	1	1	0	0	1.79175946922806	1	1	0	1	0	0	0	1	0	2	0	2	1	1	2
1	1	1	1	0	0	2.07944154167984	2	0	0	1	1	0	0	1	0	2	0	2	1	1	2
1	1	1	1	0	0	0	1	1	0	1	0	0	1	1	0	1	0	0	1	1	0
1	1	1	1	0	0	2.07944154167984	1	1	0	1	1	0	0	1	0	2	0	2	1	1	2
1	1	1	1	0	1	1.79175946922806	0	0	0	0	0	0	0	0	1	2	0	2	1	0	2
1	1	1	1	0	0	1.94591014905531	1	1	0	1	1	0	0	1	0	2	0	2	1	1	2
1	1	1	1	0	0	2.07944154167984	1	1	0	1	0	1	0	1	0	2	0	2	1	1	2
1	1	1	1	0	0	1.94591014905531	1	1	0	1	0	1	0	1	0	2	0	2	1	1	2
1	1	1	1	0	1	1.79175946922806	1	0	0	0	0	0	0	0	1	2	0	2	0	0	2
1	1	1	1	0	0	1.79175946922806	2	1	0	1	0	0	0	1	0	2	0	2	1	1	2
1	1	1	1	0	0	1.94591014905531	1	1	0	1	0	0	0	1	0	2	0	2	1	1	2
1	1	1	1	0	0	2.07944154167984	2	1	0	2	0	2	0	1	0	2	0	2	1	1	2
1	1	1	1	1	0	.693147180559945	2	0	0	1	1	1	0	1	0	1	0	0	1	1	1
1	1	1	1	0	3	1.38629436111989	0	0	0	0	0	0	0	1	1	2	0	1	1	0	1
1	1	1	1	1	0	1.38629436111989	1	0	0	1	0	1	0	1	1	2	0	1	1	1	1
1	1	1	1	0	0	1.79175946922806	1	1	0	1	0	0	0	1	0	2	0	2	1	1	2
1	1	1	1	0	0	1.38629436111989	1	1	0	1	0	0	0	1	0	2	0	1	1	1	1
1	1	1	1	0	2	2.07944154167984	0	0	0	0	0	0	0	0	1	2	0	2	0	0	2
1	1	1	1	1	0	1.09861228866811	1	0	0	2	1	0	0	1	0	2	0	1	1	1	1
1	0	1	1	0	0	2.07944154167984	1	0	0	1	0	0	0	1	0	2	0	2	1	1	2
0	0	1	1	0	0	1.6094379124341	2	0	0	1	0	2	0	1	0	2	0	1	1	1	2
1	1	1	1	1	0	.693147180559945	1	0	0	1	0	0	0	1	0	1	0	0	1	1	1
0	0	1	1	0	0	2.07944154167984	1	0	0	1	0	0	0	1	1	2	0	2	1	1	2
0	0	1	1	0	0	.693147180559945	1	0	0	1	0	0	0	1	0	1	0	0	1	1	1
1	0	1	1	0	0	1.94591014905531	2	1	0	1	0	2	0	1	0	2	0	2	1	1	2
0	0	1	1	0	1	1.38629436111989	0	0	0	0	0	0	1	0	1	2	0	1	1	0	1
1	0	1	1	0	0	2.07944154167984	1	0	0	1	1	0	0	1	0	2	0	2	1	1	2
0	0	1	1	0	0	0	1	1	0	2	0	1	0	1	0	1	0	0	1	1	0
1	0	1	1	1	0	1.09861228866811	1	1	0	1	1	1	0	1	0	2	0	1	1	1	1
1	0	1	1	0	0	.693147180559945	1	1	0	2	0	1	0	1	0	1	0	0	1	1	1
1	0	1	1	1	0	1.94591014905531	1	1	0	1	0	1	0	1	0	2	0	2	1	1	2
0	1	0	1	1	0	1.09861228866811	1	1	1	1	0	0	0	1	0	2	0	1	1	1	1
0	0	1	1	0	0	1.79175946922806	1	0	0	2	0	0	0	1	0	2	0	2	1	1	2
0	0	1	1	0	0	1.6094379124341	1	1	0	0	0	0	0	1	0	2	0	1	1	0	2
0	0	1	1	1	0	1.09861228866811	1	0	0	1	0	0	0	1	0	1	0	1	1	1	1
0	0	1	1	0	0	1.94591014905531	1	0	0	0	0	0	0	1	0	2	0	2	1	0	2
0	0	1	1	0	0	.693147180559945	2	1	0	2	0	0	0	1	0	2	0	0	1	1	1
0	0	1	1	0	0	.693147180559945	1	1	0	1	0	1	0	1	0	1	0	0	1	1	1
0	0	1	1	0	0	2.39789527279837	1	1	0	1	0	0	0	1	0	2	0	2	1	1	2
0	0	1	1	0	1	1.09861228866811	1	1	0	0	0	0	0	0	1	2	0	1	1	0	1
0	0	1	1	0	0	1.09861228866811	1	1	0	1	0	0	0	1	0	1	0	1	1	1	1
0	0	1	1	0	1	2.07944154167984	0	1	0	0	0	0	0	0	1	2	0	2	0	0	2
0	0	1	1	0	0	.693147180559945	0	1	0	1	0	0	0	1	0	1	0	0	1	1	1
0	0	1	1	0	0	1.79175946922806	1	1	0	2	0	0	0	1	0	2	0	2	1	1	2
0	0	1	1	0	1	1.09861228866811	0	0	0	0	0	0	0	0	1	2	0	1	1	0	1
0	0	1	1	0	4	1.79175946922806	0	0	0	0	0	0	0	0	0	2	1	2	0	0	2
0	0	1	1	0	1	0	0	0	0	0	0	0	0	1	1	1	0	0	1	0	0
0	0	1	1	0	0	.693147180559945	1	0	0	1	0	1	0	1	0	1	0	0	1	1	1
1	1	1	1	0	0	1.38629436111989	1	1	0	1	1	1	0	1	0	2	0	1	1	1	1
0	0	1	1	0	0	1.94591014905531	1	1	0	1	0	0	0	1	0	2	0	2	1	1	2
0	0	1	1	0	1	.693147180559945	0	0	0	0	0	0	0	0	1	2	0	0	1	0	1
0	0	1	1	0	0	1.09861228866811	1	1	0	1	0	0	0	1	0	2	0	1	1	1	1
0	0	1	1	0	0	1.6094379124341	1	1	0	1	0	0	0	1	0	2	0	1	1	1	2
1	1	1	1	0	2	1.6094379124341	0	0	0	0	0	0	0	0	1	2	0	1	1	0	2
0	0	1	1	0	0	1.38629436111989	1	1	0	1	0	0	0	1	0	2	0	1	1	1	1
0	0	1	1	0	0	.693147180559945	1	1	0	1	0	0	1	1	0	1	0	0	1	1	1
0	0	1	1	0	0	0	1	1	0	1	1	1	0	1	0	1	0	0	1	1	0
1	1	1	1	0	0	1.38629436111989	1	1	0	1	0	0	0	1	0	2	0	1	1	1	1
1	1	1	1	0	0	1.6094379124341	1	1	0	1	0	0	0	1	0	2	0	1	1	1	2
1	1	1	1	0	0	1.38629436111989	1	1	0	1	0	0	0	1	1	2	0	1	1	1	1
1	0	1	1	0	0	1.6094379124341	1	1	0	1	0	0	0	1	0	2	0	1	1	1	2
1	1	1	1	0	0	1.79175946922806	1	1	0	1	0	0	0	1	0	2	0	2	1	1	2
1	0	1	1	0	1	1.6094379124341	0	0	0	0	0	0	0	0	1	2	0	1	1	0	2
0	0	1	1	0	0	.693147180559945	2	1	0	1	1	2	0	1	0	1	0	0	1	1	1
0	0	1	1	1	0	1.38629436111989	1	0	0	1	0	0	0	1	0	2	0	1	1	1	1
0	1	1	1	0	0	1.09861228866811	2	1	0	1	1	0	0	1	0	2	0	1	1	1	1
1	1	1	1	0	0	.693147180559945	1	1	0	1	0	0	0	1	0	2	0	0	1	1	1
1	0	1	1	0	0	1.38629436111989	1	1	0	1	0	0	0	1	0	2	0	1	1	1	1
1	0	1	1	0	0	1.09861228866811	1	1	0	1	0	0	0	0	0	2	0	1	1	1	1
0	0	1	1	0	0	0	1	1	0	1	0	2	0	1	0	1	0	0	1	1	0
0	0	1	1	0	0	1.6094379124341	1	0	0	1	0	1	0	1	0	2	0	1	1	1	2
1	0	1	1	0	0	1.09861228866811	1	1	0	1	0	0	0	1	0	1	0	1	1	1	1
1	0	1	1	0	1	1.38629436111989	0	0	0	0	1	0	1	1	1	2	0	1	1	0	1
0	0	1	1	0	0	.693147180559945	2	0	0	1	0	0	0	1	0	1	0	0	1	1	1
0	0	1	1	0	0	1.6094379124341	1	1	0	1	0	0	0	1	0	2	0	1	1	1	2
0	0	1	1	0	0	1.38629436111989	2	1	0	1	0	1	0	1	0	2	0	1	1	1	1
0	0	1	1	0	0	1.38629436111989	1	1	0	1	0	0	0	1	0	2	0	1	1	1	1
0	0	1	1	0	0	1.09861228866811	2	1	0	1	0	2	0	1	1	2	0	1	1	1	1
0	0	1	1	0	0	.693147180559945	1	1	0	1	1	1	0	1	0	1	0	0	1	1	1
0	1	1	1	0	0	1.09861228866811	1	0	0	2	0	2	0	1	0	2	0	1	1	1	1
0	0	1	1	0	0	1.6094379124341	1	1	0	1	0	2	0	1	0	2	0	1	1	1	2
0	0	1	1	0	0	.693147180559945	1	0	0	1	0	1	0	1	0	1	0	0	1	1	1
0	0	1	1	0	0	1.38629436111989	1	1	0	1	0	2	0	1	0	2	0	1	1	1	1
0	0	1	1	0	0	1.79175946922806	1	1	0	1	0	0	0	1	0	2	0	2	1	1	2
1	0	1	1	0	0	1.09861228866811	1	1	0	1	0	0	0	1	0	2	0	1	1	1	1
0	0	1	1	0	0	1.38629436111989	1	1	0	1	1	0	0	1	0	2	0	1	1	1	1
0	0	1	1	0	0	0	1	0	0	1	0	1	0	1	0	1	0	0	1	1	0
0	0	1	1	0	0	1.79175946922806	1	1	0	1	0	2	0	1	0	2	0	2	1	1	2
0	0	1	1	0	0	.693147180559945	1	1	0	1	0	0	0	1	0	1	0	0	1	1	1
0	0	1	1	0	0	0	1	0	0	1	0	1	0	1	0	0	0	0	1	1	0
1	1	1	1	0	0	1.38629436111989	1	1	0	1	0	0	0	1	0	2	0	1	1	1	1
1	0	1	1	0	1	2.19722457733622	0	0	0	0	0	0	0	0	1	2	1	2	1	0	2
0	0	1	1	0	0	1.79175946922806	1	1	0	1	0	1	0	1	0	2	0	2	1	1	2
0	0	1	1	1	0	.693147180559945	1	0	0	1	1	1	0	1	0	1	0	0	1	1	1
0	0	1	1	0	0	1.09861228866811	2	1	0	1	0	0	0	1	0	2	0	1	1	1	1
0	0	1	1	0	0	1.6094379124341	2	1	0	1	0	0	0	1	0	2	0	1	1	1	2
0	0	1	1	1	0	1.09861228866811	2	1	0	1	0	0	0	1	0	2	0	1	1	1	1
1	0	1	1	0	1	2.19722457733622	0	0	0	0	0	0	0	0	1	2	0	2	1	0	2
0	0	1	1	0	0	1.38629436111989	1	1	0	1	0	1	0	1	0	2	0	1	1	1	1
1	0	1	1	0	0	1.38629436111989	1	1	0	1	2	1	0	1	0	2	0	1	1	1	1
0	0	1	1	0	1	0	0	0	0	0	0	0	0	0	1	2	0	0	1	0	0
1	0	1	1	0	0	1.09861228866811	1	1	0	1	0	0	0	1	0	1	0	1	1	1	1
0	0	1	1	0	0	1.6094379124341	1	1	0	1	1	2	0	1	0	2	0	1	1	1	2
0	0	1	1	0	0	1.09861228866811	1	0	0	1	0	2	1	1	0	1	0	1	1	1	1
0	0	1	1	0	0	1.94591014905531	2	0	0	0	0	0	0	1	0	2	0	2	1	0	2
0	0	1	1	0	0	0	1	0	0	1	0	1	0	1	0	0	0	0	1	1	0
0	0	1	1	0	0	1.38629436111989	1	0	0	1	0	1	0	1	0	2	0	1	1	1	1
1	0	1	1	0	0	.693147180559945	2	0	0	1	0	0	0	1	0	1	0	0	1	1	1
0	0	1	1	0	0	1.38629436111989	1	0	0	1	1	1	0	1	0	1	0	1	1	1	1
0	1	1	1	0	1	1.09861228866811	0	0	0	0	0	0	0	0	1	2	0	1	1	0	1
1	0	1	1	0	0	1.79175946922806	2	1	0	1	0	2	0	1	0	2	0	2	1	1	2
1	0	1	1	0	0	1.6094379124341	1	0	0	1	0	2	0	1	0	2	0	1	1	1	2
0	0	1	1	0	0	1.94591014905531	2	1	0	1	1	2	0	1	0	2	0	2	1	1	2
0	1	1	1	0	0	1.79175946922806	1	1	0	1	1	1	0	1	0	2	0	2	1	1	2
0	1	1	1	0	0	1.6094379124341	1	1	0	1	1	2	0	1	0	1	0	1	1	1	2
0	0	1	1	0	0	2.07944154167984	1	1	0	1	0	2	0	1	0	2	1	2	1	1	2
1	0	1	1	0	0	1.09861228866811	1	1	0	1	0	1	0	1	0	2	0	1	1	1	1
0	0	1	1	0	0	1.6094379124341	1	1	0	1	0	2	0	1	0	2	0	1	1	1	2
0	0	1	1	0	0	1.6094379124341	1	1	0	1	0	2	0	1	0	2	0	1	1	1	2
0	1	1	1	0	0	1.09861228866811	1	1	0	1	0	2	0	1	0	2	0	1	1	1	1
0	1	1	1	0	0	1.79175946922806	2	1	0	1	0	1	0	1	0	2	0	2	1	1	2
0	0	1	1	0	0	1.79175946922806	1	0	0	1	1	2	0	1	0	2	0	2	1	1	2
0	0	1	1	0	0	1.6094379124341	1	1	0	1	0	0	1	1	0	2	0	1	1	1	2
0	0	1	1	0	0	1.6094379124341	1	1	0	1	0	0	0	1	0	2	0	1	1	1	2
0	0	1	1	0	0	1.6094379124341	1	0	0	1	0	0	0	1	0	2	0	1	1	1	2
0	0	1	1	0	0	1.6094379124341	1	0	0	1	0	0	0	1	0	2	0	1	1	1	2
0	0	1	1	0	1	1.09861228866811	1	0	0	0	0	0	0	0	0	2	0	1	1	1	1
0	0	1	1	0	0	2.07944154167984	1	1	0	2	0	2	0	1	1	2	0	2	1	1	2
0	1	1	1	0	0	1.38629436111989	2	0	0	1	1	2	0	0	0	2	0	1	1	1	1
0	0	1	1	0	0	1.09861228866811	1	1	0	1	1	2	0	1	0	2	0	1	1	1	1
0	0	1	1	0	0	1.79175946922806	1	0	0	0	0	1	0	1	1	2	0	2	1	0	2
0	0	1	1	0	1	1.94591014905531	0	0	0	1	0	0	0	1	1	2	1	2	1	0	2
0	1	1	1	0	0	1.09861228866811	1	0	0	1	0	0	0	1	0	2	0	1	1	1	1
0	0	1	1	0	0	1.38629436111989	2	0	0	1	2	1	0	1	0	1	0	1	1	1	1
0	0	1	1	0	0	.693147180559945	2	1	0	1	0	2	0	1	0	2	0	0	1	1	1
0	0	1	1	0	1	2.07944154167984	0	0	0	0	0	0	0	1	1	2	0	2	1	0	2
0	1	1	1	0	0	.693147180559945	0	1	0	1	0	2	0	1	0	2	0	0	1	1	1
0	1	1	1	0	0	1.09861228866811	2	0	0	1	0	2	0	1	0	2	0	1	1	1	1
0	1	1	1	1	0	1.09861228866811	2	0	0	1	1	1	0	1	0	1	0	1	1	1	1
0	0	1	1	0	0	1.94591014905531	1	1	0	1	0	1	0	1	0	2	0	2	1	1	2
0	0	1	1	0	0	1.38629436111989	1	1	0	1	0	1	0	1	0	2	0	1	1	1	1
1	1	1	1	0	1	1.38629436111989	1	0	0	0	0	0	0	0	1	2	0	1	1	0	1
0	0	1	1	0	0	.693147180559945	1	1	0	1	0	1	0	1	0	1	0	0	1	1	1
0	0	1	1	0	0	0	1	1	0	1	2	0	0	1	0	1	0	0	1	1	0
1	1	1	1	0	1	1.79175946922806	0	0	0	0	0	0	0	0	1	2	0	2	1	0	2
0	0	1	1	0	1	1.94591014905531	0	0	0	0	0	0	0	0	1	2	0	2	1	0	2
1	0	1	1	0	0	1.6094379124341	1	1	0	1	0	0	0	1	0	2	0	1	1	1	2
0	1	1	1	0	1	1.38629436111989	2	0	0	0	0	0	0	0	1	1	0	1	1	0	1
1	0	1	1	0	0	0	1	1	0	1	0	0	0	1	0	2	0	0	1	1	0
1	1	1	1	0	0	.693147180559945	1	1	0	1	0	0	0	1	0	1	0	0	1	1	1
1	0	1	1	0	0	.693147180559945	1	0	0	1	0	0	0	1	0	1	0	0	1	1	1
0	0	1	1	0	0	1.09861228866811	2	0	0	1	1	0	0	1	0	2	0	1	1	1	1
0	0	1	1	0	0	1.79175946922806	1	0	0	1	0	0	0	1	0	2	0	2	1	1	2
0	0	1	1	0	0	.693147180559945	1	0	0	1	0	1	0	1	0	1	0	0	1	1	1
0	1	1	1	0	0	0	1	1	0	1	1	0	0	1	0	1	0	0	1	1	0
0	1	1	1	1	1	.693147180559945	0	1	0	0	0	0	0	0	1	1	0	0	1	0	1
0	0	1	1	1	0	.693147180559945	1	0	0	2	0	0	0	1	0	1	0	0	1	1	1
0	1	1	1	0	0	1.38629436111989	1	1	0	1	2	0	0	1	0	2	0	1	1	1	1
0	0	1	1	0	1	1.79175946922806	0	0	0	0	0	0	0	0	1	2	0	2	1	0	2
0	0	1	1	0	0	1.09861228866811	1	1	0	0	0	1	0	1	0	2	0	1	1	0	1
0	0	1	1	0	0	1.79175946922806	2	1	0	0	0	0	0	1	0	2	0	2	1	0	2
0	0	1	1	0	2	1.6094379124341	0	0	0	0	0	0	0	0	1	2	1	1	0	0	2
0	0	1	1	0	0	1.38629436111989	1	1	0	1	0	1	0	1	0	2	0	1	1	1	1
0	0	1	1	0	0	2.19722457733622	1	0	0	1	0	1	0	1	0	2	0	2	1	1	2
1	0	1	1	0	0	1.6094379124341	1	1	0	1	1	1	0	1	0	2	0	1	1	1	2
0	0	1	1	0	1	1.6094379124341	0	0	0	1	0	0	0	0	1	2	0	1	1	0	2
0	0	1	1	0	0	2.19722457733622	1	0	0	0	0	0	0	1	0	2	0	2	1	0	2
1	1	1	1	0	0	2.07944154167984	1	1	0	0	0	0	0	1	0	2	0	2	1	1	2
0	0	1	1	0	0	1.79175946922806	2	1	0	1	0	0	1	1	0	2	0	2	1	0	2
0	0	1	1	0	0	2.07944154167984	1	1	0	0	0	0	0	1	0	2	0	2	1	0	2
0	0	1	1	0	2	2.07944154167984	0	0	0	0	0	0	0	0	1	2	0	2	1	0	2
0	0	1	1	0	0	1.6094379124341	1	1	0	0	0	0	0	0	0	2	0	1	1	0	2
0	0	1	1	0	0	1.6094379124341	1	1	0	1	1	0	0	1	0	2	0	1	1	1	2
0	0	1	1	0	0	1.09861228866811	1	0	0	1	0	2	0	1	0	2	0	1	1	1	1
0	0	1	1	0	0	2.07944154167984	1	1	0	1	2	0	0	1	0	2	0	2	1	1	2
0	0	1	1	0	0	.693147180559945	1	1	0	1	1	0	0	1	0	1	0	0	1	1	1
0	0	1	1	0	1	1.79175946922806	0	0	0	0	0	0	0	1	1	2	0	2	1	0	2
0	0	1	1	0	0	2.07944154167984	1	1	0	0	0	1	0	1	0	2	0	2	1	0	2
0	0	1	1	0	0	1.94591014905531	1	0	0	0	0	0	0	1	0	2	0	2	1	0	2
0	0	1	1	0	0	2.484906649788	1	1	0	0	0	0	0	1	0	2	0	2	1	0	2
0	1	0	1	0	0	1.09861228866811	1	1	0	0	1	0	0	0	0	1	0	1	1	1	1
1	1	1	1	0	0	2.39789527279837	1	0	0	0	0	0	0	1	0	2	0	2	1	0	2
0	0	1	1	0	0	0	1	1	0	1	0	2	0	1	0	1	0	0	1	1	0
0	0	1	1	0	0	1.38629436111989	1	1	0	1	0	2	0	1	0	2	0	1	1	1	1
0	0	1	1	0	1	1.94591014905531	0	0	0	1	0	0	0	0	1	2	0	2	1	0	2
0	0	1	1	0	0	1.94591014905531	1	1	0	0	0	0	0	1	0	2	0	2	1	0	2
1	1	1	1	0	0	1.79175946922806	1	1	0	1	0	0	0	1	0	2	0	2	1	1	2
1	1	1	1	0	1	1.6094379124341	0	0	0	0	0	0	0	0	1	2	1	1	1	0	2
1	1	1	1	0	0	2.484906649788	1	1	0	0	0	0	0	1	0	2	0	2	1	1	2
0	0	1	1	0	0	2.19722457733622	1	1	0	0	0	0	0	1	0	2	0	2	1	1	2
0	0	1	1	0	0	1.6094379124341	1	1	0	1	1	0	0	1	0	2	0	1	1	1	2
0	0	1	1	0	0	.693147180559945	1	1	0	1	0	0	0	1	0	1	0	0	1	1	1
0	0	1	1	0	0	1.38629436111989	1	1	0	1	0	0	0	1	0	2	0	1	1	1	1
0	0	1	1	0	0	1.79175946922806	1	1	0	1	0	0	0	1	0	2	0	2	1	1	2
0	0	1	1	0	0	.693147180559945	1	1	0	1	0	0	0	1	0	2	0	0	1	0	1
1	1	1	1	0	0	1.6094379124341	1	1	0	1	0	1	0	1	0	2	0	1	1	1	2
0	0	1	1	0	0	1.79175946922806	1	1	0	1	0	2	0	1	0	2	0	2	1	1	2
1	0	1	1	0	1	1.6094379124341	0	0	0	0	0	1	0	1	1	2	1	1	1	0	2
0	0	1	1	0	0	.693147180559945	1	1	0	1	0	0	0	0	0	1	0	0	1	1	1
0	0	1	1	0	0	1.79175946922806	1	1	0	0	0	1	0	1	0	2	0	1	1	0	2
0	0	1	1	0	0	1.09861228866811	1	1	0	1	1	1	0	1	0	2	0	1	1	1	1
0	0	1	1	1	0	1.38629436111989	1	1	0	1	2	1	0	1	0	2	0	1	1	1	1
0	0	1	1	0	0	1.79175946922806	1	0	0	0	0	0	0	1	0	2	0	1	1	0	2
0	0	1	1	0	0	1.94591014905531	1	1	0	1	0	0	0	1	0	2	0	1	1	0	2
0	0	1	1	0	0	1.6094379124341	1	1	0	0	0	0	0	1	0	2	0	1	1	0	2
0	0	1	1	0	0	2.19722457733622	2	0	0	0	0	0	1	1	0	2	0	2	1	0	2
0	0	1	1	0	0	1.09861228866811	1	1	0	1	2	1	0	1	0	2	0	1	1	1	1
0	0	1	1	0	0	1.6094379124341	1	0	0	1	1	0	0	1	0	2	0	1	1	1	2
0	0	1	1	0	0	2.30258509299405	1	0	0	0	0	2	0	1	0	2	0	2	1	0	2
0	0	1	1	0	1	1.38629436111989	0	0	0	0	0	0	0	1	1	1	1	0	1	0	1
0	0	1	1	0	0	1.38629436111989	1	1	0	0	0	0	0	1	0	2	0	0	1	0	1
0	0	1	1	0	0	1.6094379124341	1	1	0	0	0	0	0	1	0	2	0	1	1	0	2
0	0	1	1	0	0	2.07944154167984	1	0	0	1	0	2	0	1	0	2	0	2	1	1	2
0	0	1	1	0	2	1.6094379124341	0	0	0	0	0	0	0	0	1	2	1	1	1	0	2
0	0	1	1	0	0	1.38629436111989	1	1	0	1	0	0	0	1	0	2	0	0	1	1	1
0	0	1	1	0	0	2.39789527279837	1	0	0	1	2	0	0	1	0	2	0	2	1	1	2
0	0	1	1	0	1	1.94591014905531	0	0	0	1	0	0	0	0	1	2	0	1	1	0	2
0	0	1	1	0	0	1.79175946922806	1	1	0	0	0	0	0	1	0	2	0	1	1	1	2
0	0	1	1	0	0	1.94591014905531	1	1	0	0	2	0	0	1	0	2	0	1	1	1	2
0	0	1	1	0	0	1.94591014905531	1	0	0	0	0	0	1	1	0	2	0	1	1	1	2
0	0	1	1	0	0	1.38629436111989	1	1	0	0	0	0	0	1	0	2	0	0	1	1	1
0	0	1	1	0	0	1.79175946922806	1	0	0	1	0	0	0	1	0	2	0	1	1	1	2
0	0	1	1	0	0	1.09861228866811	1	1	0	0	0	0	0	1	0	2	0	0	1	1	1
0	0	1	1	0	0	1.6094379124341	1	1	0	0	2	0	0	1	0	2	0	1	1	1	2
0	0	1	1	0	0	1.38629436111989	1	1	0	0	0	1	0	1	1	2	0	0	1	1	1
0	0	1	1	0	0	1.79175946922806	1	0	0	0	0	0	0	1	0	2	0	1	1	0	2
0	0	1	1	0	1	1.94591014905531	0	0	0	0	0	0	0	0	1	2	0	1	1	0	2
0	0	1	1	0	0	1.6094379124341	1	1	0	0	0	0	0	1	1	2	0	1	1	0	2
0	0	1	1	0	0	2.07944154167984	1	1	0	1	0	0	0	1	0	2	0	2	1	1	2
0	0	1	1	0	0	2.30258509299405	1	1	0	0	0	0	0	1	0	2	0	2	1	0	2
0	0	1	1	0	0	1.94591014905531	1	1	0	1	0	0	1	1	0	2	0	1	1	1	2
0	0	1	1	0	0	0	1	1	0	1	2	1	0	1	0	1	0	0	1	1	0
0	0	1	1	0	0	1.6094379124341	1	1	0	2	2	0	0	1	0	2	0	1	1	1	2
0	0	1	1	0	0	1.38629436111989	1	1	0	1	0	0	0	1	0	2	0	0	1	1	1
0	0	1	1	0	0	1.79175946922806	1	1	0	1	0	0	0	1	0	2	0	1	1	1	2
0	0	1	1	0	1	1.09861228866811	0	0	0	0	2	0	0	0	1	1	0	0	1	0	1
0	0	1	1	0	0	1.6094379124341	1	1	0	0	0	1	0	1	0	2	0	1	1	1	2
0	0	1	1	1	0	1.09861228866811	2	1	1	1	0	2	0	1	0	2	0	1	1	1	1
0	0	1	1	0	0	.693147180559945	1	1	0	1	1	0	0	1	0	1	0	0	1	1	1
0	0	1	1	0	0	1.09861228866811	1	1	0	1	1	1	0	1	0	1	0	1	1	1	1
0	0	1	1	0	0	2.07944154167984	1	0	0	0	2	0	0	1	0	2	0	2	1	1	2
0	0	1	1	0	0	2.39789527279837	1	0	0	1	0	0	0	1	0	2	0	2	1	1	2
0	0	1	1	0	0	.693147180559945	1	1	0	1	2	2	0	1	0	1	0	0	1	1	1
0	0	1	1	0	0	1.6094379124341	1	1	0	1	0	1	0	1	0	2	0	1	1	1	2
0	0	1	1	0	0	1.6094379124341	1	1	0	1	2	2	0	1	0	2	0	1	1	1	2
0	0	1	1	1	1	1.6094379124341	0	0	0	0	0	0	0	0	1	2	0	1	1	1	2
0	0	1	1	0	0	0	1	0	0	1	0	1	0	1	0	2	0	0	1	1	0
0	0	1	1	0	0	1.09861228866811	1	1	0	0	2	2	0	1	0	1	0	1	1	1	1
0	0	1	1	0	0	1.94591014905531	1	0	0	0	0	2	0	1	0	2	0	1	1	1	2
0	0	1	1	0	0	1.79175946922806	1	1	0	0	0	0	0	1	0	2	0	1	1	0	2
0	0	1	1	0	0	1.94591014905531	1	1	0	0	0	2	0	1	0	2	0	1	1	0	2
0	0	1	1	0	0	2.19722457733622	1	1	0	0	0	0	0	1	0	2	0	2	1	0	2
0	0	1	1	0	0	1.79175946922806	1	1	0	1	0	0	0	1	0	2	0	1	1	1	2
0	0	1	1	0	1	1.6094379124341	0	0	0	0	0	0	0	1	1	2	1	1	1	0	2
0	0	1	1	0	0	1.94591014905531	1	1	0	0	0	0	0	1	0	2	0	1	1	0	2
0	0	1	1	0	0	1.38629436111989	1	1	0	0	0	0	0	1	0	2	0	0	1	1	1
0	0	1	1	0	0	1.6094379124341	1	1	0	1	2	0	0	1	0	2	0	1	1	1	2
0	0	1	1	0	0	1.79175946922806	1	1	0	1	0	0	0	1	0	2	0	1	1	1	2
1	1	1	1	0	0	1.6094379124341	1	1	0	1	0	0	0	1	0	2	0	1	1	1	2
0	0	1	1	0	0	2.07944154167984	1	1	0	1	0	0	0	1	0	2	0	2	1	1	2
1	0	1	1	0	0	1.38629436111989	1	1	0	1	0	0	0	1	0	1	0	0	1	1	1
1	0	1	1	0	2	2.07944154167984	0	0	0	0	0	0	0	1	1	2	0	2	1	0	2
0	0	1	1	1	0	0	1	1	0	1	2	1	0	1	0	2	0	0	1	1	0
0	0	1	1	0	0	1.09861228866811	1	1	0	1	0	2	0	1	0	2	0	0	1	1	1
0	0	1	1	0	0	1.09861228866811	1	1	0	1	1	0	0	1	0	2	0	0	1	1	1
0	0	1	1	0	0	.693147180559945	1	1	0	1	0	1	0	1	0	1	0	0	1	1	1
0	0	1	1	1	0	0	1	1	0	1	1	2	0	1	0	1	0	0	1	1	0
0	0	1	1	0	0	1.09861228866811	1	1	0	1	0	0	0	1	0	2	0	1	1	1	1
0	0	1	1	0	0	1.94591014905531	2	1	0	1	0	0	0	1	0	2	0	1	1	1	2
0	0	1	1	1	0	0	1	1	0	1	2	2	0	1	0	1	0	0	1	1	0
0	0	0	1	1	0	1.09861228866811	1	1	0	1	2	2	0	1	0	1	0	1	1	1	1
1	0	1	1	0	0	.693147180559945	1	1	0	2	0	0	1	1	0	2	0	0	1	1	1
1	1	1	1	0	3	2.19722457733622	0	0	0	0	0	0	0	0	1	2	0	2	1	0	2
0	0	1	1	0	0	1.94591014905531	1	1	0	1	0	0	0	1	0	2	0	1	1	1	2
0	0	1	1	1	0	0	1	1	0	1	2	2	0	1	0	1	0	0	1	1	0
0	0	1	1	0	0	1.09861228866811	1	1	0	1	0	0	0	1	0	2	0	1	1	1	1
1	0	1	1	0	0	1.6094379124341	1	1	0	1	0	0	0	1	0	2	0	1	0	1	2
1	0	1	1	0	1	1.94591014905531	0	0	0	0	0	0	0	1	1	2	0	1	1	1	2
0	1	1	1	0	0	1.79175946922806	1	1	0	1	0	1	0	1	0	2	0	1	1	1	2
1	0	1	1	0	1	2.07944154167984	0	1	0	0	0	1	0	1	1	2	0	2	1	0	2
0	0	1	1	0	0	1.79175946922806	1	1	0	1	0	0	0	1	0	2	0	1	1	1	2
0	0	1	1	0	0	1.79175946922806	1	1	0	1	1	1	0	1	0	2	0	1	1	1	2
1	0	1	1	0	0	1.38629436111989	1	1	0	1	0	0	0	0	0	2	0	0	1	1	1
0	0	0	1	0	0	1.09861228866811	1	1	0	1	2	2	0	0	0	2	0	0	1	1	1
0	0	1	1	0	0	1.6094379124341	1	0	0	1	0	0	0	1	0	2	0	1	1	1	2
1	1	1	1	0	0	2.484906649788	1	1	0	1	0	0	0	1	0	2	0	2	1	1	2
1	1	1	1	0	0	2.56494935746154	1	1	0	1	0	0	0	1	0	2	0	2	1	1	2
0	0	1	1	0	0	1.38629436111989	1	1	0	1	2	2	0	1	0	2	0	0	1	1	1
0	0	1	1	0	0	1.38629436111989	1	1	0	1	0	0	0	1	0	2	0	0	1	1	1
0	0	1	1	1	0	.693147180559945	1	1	0	1	2	2	0	1	0	2	0	0	1	1	1
0	0	1	1	0	0	0	1	1	0	1	2	2	0	1	0	1	0	0	1	1	0
0	0	1	1	0	1	1.79175946922806	0	0	0	0	0	0	0	1	1	2	0	1	1	0	2
0	0	1	1	0	0	1.09861228866811	1	1	0	1	2	1	0	1	0	2	0	1	1	1	1
0	0	1	1	0	0	1.79175946922806	1	1	0	1	1	0	0	1	0	2	0	1	1	1	2
0	0	1	1	1	0	0	1	1	0	1	2	2	0	0	0	1	0	0	1	1	0
0	0	1	1	0	0	1.6094379124341	1	1	0	1	1	1	0	1	0	2	0	1	1	1	2
0	0	1	1	1	0	1.09861228866811	1	1	0	1	2	2	0	1	0	2	0	0	1	1	1
0	0	1	1	0	0	.693147180559945	1	1	0	1	2	0	0	1	0	1	0	0	1	1	1
0	0	1	1	0	0	1.09861228866811	1	1	0	1	2	1	0	1	0	2	0	0	1	1	1
0	0	1	1	0	0	.693147180559945	1	1	0	1	1	1	0	1	0	2	0	0	1	1	1
0	0	1	1	0	0	1.79175946922806	1	0	0	0	0	1	0	1	0	2	0	1	1	1	2
0	1	1	1	0	0	.693147180559945	2	1	0	1	0	1	0	1	0	2	0	0	1	1	1
0	0	1	1	0	0	1.79175946922806	0	1	0	1	0	0	0	1	0	2	0	1	1	1	2
1	0	1	1	0	0	1.38629436111989	1	1	0	1	0	1	0	1	0	2	0	0	1	1	1
1	0	1	1	0	0	1.79175946922806	1	1	0	1	0	0	0	1	0	2	0	1	1	1	2
1	1	1	1	0	0	.693147180559945	1	1	0	2	1	0	0	0	0	1	0	0	1	1	1
1	0	1	1	0	0	0	0	1	0	2	0	0	0	1	0	1	0	0	1	1	0
1	0	1	1	0	0	1.38629436111989	0	1	0	1	0	1	0	1	0	2	0	0	1	1	1
1	0	1	1	0	1	1.94591014905531	0	1	0	0	0	0	0	0	1	2	0	1	0	1	2
1	0	1	1	0	0	1.6094379124341	0	1	0	1	0	0	0	1	0	2	0	1	1	1	2
1	1	1	1	0	0	1.38629436111989	0	1	0	1	2	0	0	1	0	2	0	0	1	1	1
1	1	1	1	0	0	1.94591014905531	0	1	0	0	0	0	0	1	0	2	0	1	1	1	2
1	0	1	1	0	1	1.6094379124341	0	0	0	0	0	0	0	0	1	2	0	1	1	0	2
1	1	1	1	0	0	1.38629436111989	1	1	0	1	0	0	0	1	0	1	0	0	1	1	1
1	1	1	1	0	0	.693147180559945	0	0	0	1	0	0	0	1	0	2	0	0	1	1	1
1	1	1	1	0	1	1.79175946922806	0	0	0	0	0	2	0	0	1	2	0	1	1	0	2
1	1	1	1	0	0	1.38629436111989	0	0	0	1	0	0	0	1	0	2	0	0	1	1	1
1	0	1	1	0	0	1.6094379124341	1	1	0	1	0	1	0	1	0	2	0	1	1	1	2
0	0	1	1	0	0	1.38629436111989	0	1	0	1	1	0	1	1	0	2	0	0	1	1	1
1	1	1	1	0	0	2.07944154167984	1	1	0	1	0	0	0	1	0	2	0	2	1	1	2
0	0	1	1	1	0	1.09861228866811	0	1	0	1	0	2	0	1	0	2	0	1	1	1	1
1	0	1	1	0	0	1.94591014905531	0	1	0	2	0	0	0	1	0	2	0	1	1	1	2
1	0	1	1	0	2	1.94591014905531	0	0	0	0	0	0	0	0	1	2	0	1	1	0	2
0	0	1	1	0	0	2.19722457733622	1	1	0	2	0	0	0	1	0	2	0	2	1	1	2
1	0	1	1	0	0	.693147180559945	0	1	0	1	0	0	0	1	0	1	0	0	1	1	1
1	0	1	1	0	0	2.19722457733622	0	1	0	1	0	0	0	1	0	2	0	2	1	1	2
0	0	1	1	0	0	0	0	1	0	1	1	2	0	1	0	1	0	0	1	1	0
0	0	1	1	0	0	1.09861228866811	1	1	0	1	2	2	0	1	0	2	0	1	1	1	1
0	0	1	1	0	0	1.09861228866811	0	1	0	1	1	2	0	1	0	1	0	1	1	1	1
0	1	1	1	1	0	.693147180559945	0	1	0	1	1	2	0	1	0	2	0	0	1	1	1
1	1	1	1	0	1	1.09861228866811	0	0	0	0	0	0	0	0	1	2	0	1	1	0	1
0	0	1	1	1	0	1.09861228866811	0	1	0	1	0	1	0	1	0	2	0	1	1	1	1
0	0	1	1	0	0	1.6094379124341	0	1	0	1	0	2	0	1	0	2	0	2	1	1	2
0	0	1	1	0	0	.693147180559945	1	1	0	1	2	2	0	1	0	2	0	0	1	1	1
0	0	1	1	0	0	0	0	1	0	1	1	2	0	1	0	2	0	0	1	1	0
0	0	1	1	0	1	1.6094379124341	0	0	0	0	0	0	0	1	1	2	0	1	1	0	2
1	0	1	1	0	0	1.09861228866811	0	1	0	1	0	0	0	1	0	1	0	1	1	1	1
0	0	1	1	0	0	1.94591014905531	0	0	0	1	0	0	0	1	0	2	0	1	1	1	2
0	0	1	1	0	0	.693147180559945	1	1	0	1	2	2	0	1	0	1	0	0	1	1	1
0	0	1	1	0	0	2.30258509299405	0	1	0	1	0	0	0	1	0	2	0	2	1	1	2
0	0	1	1	0	0	0	1	1	0	1	1	1	0	1	0	1	0	0	1	1	0
1	1	1	1	0	1	1.6094379124341	0	0	0	0	0	0	0	0	1	2	0	1	1	0	2
1	1	1	1	0	0	1.94591014905531	0	1	0	0	0	0	0	1	0	2	0	1	1	0	2
0	0	1	1	1	0	.693147180559945	0	1	0	1	2	1	0	1	0	2	0	0	1	1	1
0	0	1	1	0	0	0	0	1	0	1	1	2	0	0	0	1	0	0	1	1	0
1	1	1	1	0	1	1.09861228866811	0	0	2	0	0	0	0	1	1	1	0	1	1	0	1
1	1	1	1	0	0	0	0	1	0	1	1	1	0	1	0	1	0	0	1	1	0
1	1	1	1	0	0	0	0	0	0	1	1	1	0	1	0	1	0	0	1	1	0
1	1	1	1	0	0	1.09861228866811	0	1	2	1	0	1	0	1	0	1	0	1	1	1	1
1	1	1	1	0	0	.693147180559945	1	1	0	1	1	0	0	1	0	1	0	0	1	1	1
1	1	1	1	0	0	0	0	1	0	1	0	0	0	1	0	1	0	0	1	1	0
1	1	1	1	0	0	1.09861228866811	1	1	0	1	0	0	0	1	0	1	0	1	1	1	1
0	0	1	1	1	0	1.09861228866811	1	1	0	1	2	2	0	1	0	2	0	1	1	1	1
0	0	1	1	0	0	2.19722457733622	2	0	0	1	0	0	0	0	1	2	0	2	1	1	2
1	1	1	1	0	0	0	1	1	0	1	2	0	0	1	0	2	0	0	1	1	0
1	1	1	1	1	0	.693147180559945	1	1	0	1	0	0	0	1	0	2	0	0	1	1	1
0	1	1	1	0	0	1.38629436111989	1	0	0	1	0	0	0	1	0	2	0	1	1	1	1
1	1	1	1	0	0	1.38629436111989	1	1	0	1	0	0	0	1	0	2	0	1	1	1	1
0	1	1	1	0	0	1.09861228866811	1	0	0	1	0	0	0	1	0	1	0	1	1	1	1
1	1	1	1	0	0	1.94591014905531	1	1	0	1	0	0	0	1	1	2	0	2	1	1	2
1	1	1	1	0	0	0	1	1	0	1	0	2	0	1	0	2	0	0	1	1	0
0	0	1	1	0	0	.693147180559945	0	1	0	1	2	2	1	1	0	1	0	0	1	1	1
0	0	1	1	1	0	1.09861228866811	1	1	0	1	2	0	0	1	0	2	0	1	1	1	1
0	0	1	1	1	0	.693147180559945	1	1	0	1	2	2	0	1	0	2	0	0	1	1	1
0	0	1	1	1	1	1.09861228866811	1	0	0	0	0	0	0	0	1	2	0	1	1	1	1
1	1	1	1	0	0	1.94591014905531	1	0	0	1	0	0	0	1	0	2	0	1	1	1	2
1	1	1	1	0	0	1.6094379124341	1	1	0	1	0	0	0	1	0	2	0	1	1	1	2
1	1	1	1	0	1	2.07944154167984	0	0	0	0	0	0	0	1	1	2	0	2	1	0	2
0	0	1	1	0	0	0	1	1	0	1	1	1	0	1	0	1	0	0	1	1	0
0	0	1	1	1	0	1.09861228866811	1	1	0	1	2	1	0	1	0	2	0	1	1	1	1
1	1	1	1	0	2	2.30258509299405	1	0	0	0	0	0	0	0	1	2	0	2	0	0	2
0	0	1	1	1	0	.693147180559945	1	1	0	1	2	2	0	1	0	2	0	0	1	1	1
0	0	1	1	1	0	0	0	1	0	1	2	2	0	1	0	1	0	0	1	1	0
1	1	1	1	0	0	2.19722457733622	1	0	0	1	0	0	0	1	0	2	0	2	1	1	2
0	0	1	1	0	1	2.07944154167984	0	0	0	0	0	0	0	1	1	2	0	2	1	0	2
0	0	1	1	0	0	1.38629436111989	1	1	0	1	2	1	0	1	0	2	0	1	1	1	1
1	1	1	1	0	0	0	1	1	0	1	2	0	0	1	0	1	0	0	1	1	0
1	1	1	1	0	1	.693147180559945	0	0	0	0	0	0	0	1	1	1	0	0	0	0	1
1	1	1	1	0	0	1.09861228866811	1	1	0	1	1	0	0	1	0	1	0	1	1	1	1
1	1	1	1	0	0	.693147180559945	1	0	0	1	1	0	0	1	0	1	0	0	1	1	1
1	1	1	1	0	0	2.30258509299405	1	0	0	1	0	0	0	1	0	2	0	2	1	1	2
1	1	1	1	0	0	2.19722457733622	1	0	0	1	0	0	0	1	0	2	0	2	1	1	2
0	0	1	1	0	0	0	1	1	0	1	1	2	0	1	0	2	0	0	1	1	0
1	1	1	1	0	0	.693147180559945	1	1	0	1	1	0	0	1	0	1	0	0	1	1	1
1	1	1	1	0	1	2.07944154167984	0	0	0	0	0	0	0	1	1	2	0	2	1	0	2
1	1	1	1	0	0	1.6094379124341	2	1	0	1	0	0	0	1	0	2	0	1	1	1	2
1	1	1	1	0	0	1.79175946922806	1	1	0	1	0	0	0	1	0	2	0	2	1	1	2
1	0	1	1	0	0	1.38629436111989	1	1	0	1	0	0	0	1	0	2	0	1	1	1	1
1	0	1	1	0	0	1.6094379124341	1	1	0	1	0	0	0	1	0	2	0	1	1	1	2
1	0	1	1	0	0	0	1	1	0	1	1	2	0	1	0	1	0	0	1	1	0
1	1	1	1	0	0	1.79175946922806	1	0	0	0	0	0	0	1	0	2	0	1	1	1	2
1	1	1	1	0	1	1.38629436111989	0	1	0	1	0	0	0	1	1	2	0	1	1	0	1
1	1	1	1	0	0	1.79175946922806	1	1	0	1	0	0	0	1	0	2	0	2	1	1	2
1	1	1	1	1	0	1.94591014905531	1	1	0	1	0	0	0	1	0	2	0	1	1	1	2
1	1	1	1	0	1	.693147180559945	0	0	0	0	0	0	0	1	1	1	0	0	1	0	1
1	1	1	1	0	1	.693147180559945	1	0	0	1	0	0	0	1	1	1	0	0	1	1	1
1	1	1	1	0	0	.693147180559945	1	1	0	1	0	1	0	1	0	1	0	0	1	1	1
1	1	1	1	0	1	1.79175946922806	0	0	0	0	0	0	0	1	1	2	0	2	1	0	2
1	1	1	1	0	0	1.6094379124341	1	1	0	1	0	0	0	1	0	2	0	1	1	1	2
1	1	1	1	0	0	1.38629436111989	1	1	0	1	0	0	0	1	0	2	0	1	1	1	1
0	1	1	1	0	0	1.09861228866811	1	1	0	1	2	2	0	1	0	1	0	1	1	1	1
0	0	1	1	0	0	.693147180559945	1	1	0	1	1	2	0	1	0	1	0	0	1	1	1
0	0	1	1	1	0	.693147180559945	1	0	0	2	2	2	0	1	0	2	0	0	1	1	1
0	0	1	1	1	0	0	1	1	0	1	2	2	0	1	0	2	0	0	1	1	0
0	0	1	1	1	0	.693147180559945	1	1	0	2	2	2	0	1	0	2	0	0	1	1	1
0	1	1	1	1	0	.693147180559945	1	1	0	1	2	2	0	1	0	2	0	0	1	1	1
0	0	1	1	1	0	1.09861228866811	1	1	0	2	1	1	0	1	0	1	0	1	1	1	1
0	1	1	1	0	0	.693147180559945	1	1	0	2	2	2	0	1	0	1	0	0	1	1	1
1	1	1	1	0	1	2.19722457733622	0	0	0	0	0	0	0	1	1	2	1	2	1	0	2
1	1	1	1	0	0	2.19722457733622	1	1	0	1	0	0	0	0	0	2	0	2	1	1	2
1	1	1	1	0	0	2.19722457733622	1	1	0	1	0	0	0	1	0	2	0	2	1	1	2
1	1	1	1	0	2	1.6094379124341	0	1	0	0	0	0	0	1	1	2	0	1	1	0	2
0	0	1	1	0	1	1.94591014905531	1	0	0	0	1	0	0	1	1	2	0	1	1	1	2
0	0	1	1	1	0	0	1	1	0	1	2	2	0	1	0	1	0	0	1	1	0
0	0	1	1	0	0	1.38629436111989	1	1	0	1	0	0	0	1	0	2	0	1	1	1	1
1	1	1	1	0	0	2.07944154167984	1	1	0	1	0	0	0	1	0	2	0	2	1	1	2
1	1	1	1	0	0	1.09861228866811	1	1	0	1	0	0	0	1	0	2	0	1	1	1	1
1	1	1	1	0	0	0	1	1	0	1	0	0	0	1	0	2	0	0	1	1	0
1	1	1	1	0	0	1.79175946922806	1	1	0	2	0	0	0	1	0	1	0	1	1	1	2
1	1	1	1	0	0	0	2	0	0	1	0	0	0	1	0	2	0	0	1	1	0
1	1	1	1	0	0	0	1	1	0	1	1	0	0	1	0	1	0	0	1	1	0
0	0	1	1	0	0	.693147180559945	2	1	0	1	1	1	0	1	0	1	0	1	1	1	1
1	1	1	1	0	1	2.19722457733622	0	0	0	0	0	0	0	1	1	2	0	2	1	1	2
0	0	1	1	0	0	.693147180559945	1	1	0	1	1	0	0	0	0	1	0	0	1	0	1
0	0	1	1	0	0	1.09861228866811	2	1	0	1	0	2	0	0	0	2	0	1	1	1	1
0	0	1	1	0	0	1.6094379124341	1	1	0	1	0	0	0	1	0	2	0	1	1	1	2
0	0	1	1	1	0	1.09861228866811	1	1	0	1	2	2	0	1	0	2	0	1	1	1	1
0	0	1	1	1	0	0	0	1	0	2	1	1	0	1	0	2	0	0	1	1	0
1	1	1	1	0	0	1.38629436111989	2	0	0	1	0	0	0	1	0	1	0	1	1	1	1
0	1	1	1	0	0	.693147180559945	0	1	0	2	1	2	0	1	0	1	0	0	1	1	1
1	1	1	1	0	0	1.09861228866811	2	1	0	1	0	0	0	1	0	2	0	1	1	1	1
0	1	1	1	0	0	1.09861228866811	0	1	0	1	0	1	0	1	0	2	0	1	1	1	1
1	1	1	1	0	0	1.6094379124341	1	1	0	1	0	0	0	1	0	2	0	1	1	1	2
0	1	1	1	0	0	1.38629436111989	0	1	0	2	1	2	0	1	0	2	0	1	1	1	1
0	1	1	1	0	0	0	1	1	0	2	1	2	0	1	0	2	0	0	1	1	0
0	1	1	1	0	0	.693147180559945	0	1	0	2	1	2	0	1	0	1	0	0	1	1	1
0	0	1	1	0	0	1.09861228866811	0	1	0	1	0	0	0	1	0	2	0	1	1	1	1
1	1	1	1	0	0	1.94591014905531	1	1	0	1	0	0	0	0	0	2	0	2	1	1	2
1	1	1	1	0	0	1.79175946922806	0	1	0	1	0	0	1	1	0	2	0	2	1	1	2
1	1	1	1	0	0	2.19722457733622	1	1	0	1	0	0	0	1	0	2	0	2	1	1	2
1	1	1	1	0	0	1.38629436111989	0	1	0	1	0	0	0	1	0	2	0	1	1	1	1
1	1	1	1	0	0	1.38629436111989	1	1	0	1	0	0	0	1	0	2	0	1	1	1	1
1	0	1	1	0	0	1.94591014905531	0	1	0	1	0	0	0	0	0	2	0	1	1	1	2
1	0	1	1	0	1	.693147180559945	0	1	0	0	0	0	0	1	1	2	0	0	1	0	1
1	1	1	1	0	0	2.07944154167984	1	1	0	1	0	0	0	1	0	2	0	2	1	1	2
1	1	1	1	0	0	1.09861228866811	0	0	0	1	0	0	0	1	0	1	0	1	1	1	1
1	1	1	1	0	0	1.09861228866811	1	1	0	1	0	0	0	1	0	2	0	1	1	1	1
1	1	1	1	0	0	.693147180559945	0	1	0	1	0	0	0	1	0	2	0	0	1	1	1
1	1	1	1	0	0	1.94591014905531	1	0	0	1	0	0	0	1	0	2	0	1	1	1	2
0	0	1	1	1	0	0	0	1	0	1	2	2	0	1	0	1	0	0	1	1	0
1	1	1	1	0	0	2.07944154167984	1	0	0	1	0	0	0	1	0	2	0	2	1	1	2
1	1	1	1	0	0	1.94591014905531	1	1	0	1	0	0	0	1	0	2	0	1	1	1	2
1	1	1	1	0	2	2.19722457733622	0	0	0	0	0	0	0	0	1	2	0	2	0	0	2
1	1	1	1	0	0	1.94591014905531	1	1	0	1	0	0	0	1	0	2	0	1	1	1	2
1	1	1	1	0	0	1.6094379124341	1	1	0	1	0	0	0	0	0	2	0	1	1	1	2
1	1	1	1	0	0	1.38629436111989	1	1	0	1	0	0	0	1	0	2	0	1	1	1	1
1	1	1	1	0	1	1.38629436111989	1	0	0	0	0	0	0	1	1	2	0	1	1	0	1
1	1	1	1	0	0	1.79175946922806	0	1	0	1	0	0	0	1	0	2	0	2	1	1	2
1	1	1	1	0	0	1.79175946922806	0	0	0	1	0	0	0	1	0	2	0	2	1	1	2
0	1	1	1	0	0	1.09861228866811	0	1	0	1	0	0	0	1	0	2	0	1	1	1	1
0	0	1	1	0	1	1.6094379124341	1	1	0	0	0	0	0	1	1	2	0	1	1	1	2
0	1	1	1	0	0	1.38629436111989	1	1	0	1	0	0	0	1	0	2	0	1	1	1	1
0	0	1	1	0	0	1.6094379124341	0	1	0	1	0	0	0	1	0	2	0	1	1	1	2
0	1	1	1	0	1	1.38629436111989	0	1	0	0	0	0	0	1	1	1	1	1	1	0	1
0	0	1	1	0	0	1.38629436111989	2	0	0	1	0	1	0	1	0	2	0	1	1	1	1
1	1	1	1	0	1	1.09861228866811	0	0	0	0	0	0	0	0	1	2	1	1	1	0	1
1	1	1	1	0	0	.693147180559945	1	1	0	2	0	0	0	1	0	2	0	0	1	1	1
0	1	1	1	0	0	1.94591014905531	1	1	0	1	0	0	0	1	0	2	0	1	1	1	2
0	1	1	1	0	0	.693147180559945	1	0	0	1	0	0	0	1	0	2	0	0	1	1	1
0	0	1	1	0	0	.693147180559945	0	1	0	2	0	0	1	1	0	2	0	0	1	1	1
0	1	1	1	0	0	1.38629436111989	1	1	0	1	0	0	0	1	0	2	0	1	1	1	1
0	0	1	1	0	1	1.09861228866811	0	1	0	2	0	0	0	0	1	1	1	1	1	0	1
0	1	1	1	0	0	1.79175946922806	1	1	0	1	0	0	0	1	0	2	0	2	1	1	2
0	1	1	1	0	0	1.6094379124341	1	1	0	1	0	0	0	0	0	2	0	1	1	1	2
0	1	1	1	0	0	.693147180559945	1	1	0	2	2	0	0	1	0	1	0	0	1	1	1
0	0	1	1	0	0	.693147180559945	1	1	0	1	1	1	0	1	0	1	0	0	1	1	1
0	1	1	1	0	0	1.6094379124341	0	1	0	2	0	0	0	1	0	2	0	1	1	1	2
0	1	1	1	0	0	.693147180559945	1	1	0	1	0	0	0	1	0	1	0	0	1	1	1
0	1	1	1	0	0	1.38629436111989	1	1	0	1	0	0	0	1	0	2	0	1	1	1	1
0	1	1	1	0	0	1.79175946922806	1	1	0	1	0	0	0	1	0	1	0	2	1	1	2
0	1	1	1	0	0	1.6094379124341	1	1	0	1	0	0	0	1	0	2	0	1	1	1	2
0	1	1	1	0	0	1.94591014905531	0	1	0	2	0	0	0	1	0	2	0	1	1	1	2
0	0	1	1	0	0	1.09861228866811	1	1	0	1	0	0	0	1	0	1	0	1	1	1	1
0	1	1	1	0	0	1.38629436111989	1	1	0	1	0	0	0	1	0	2	0	1	1	1	1
0	1	1	1	0	0	1.6094379124341	1	1	0	1	0	0	0	1	0	2	0	1	1	1	2
0	1	1	1	0	0	1.38629436111989	1	1	0	1	0	1	0	1	1	2	0	1	1	1	1
0	1	1	1	0	0	1.38629436111989	1	1	0	1	0	0	0	1	1	2	0	1	1	1	1
0	1	1	1	0	0	1.6094379124341	1	1	0	2	0	0	0	1	0	2	0	1	1	1	2
0	1	1	1	0	0	1.38629436111989	1	1	0	1	0	0	0	1	0	1	0	1	1	1	1
0	1	1	1	0	0	.693147180559945	1	1	0	1	2	1	0	1	0	1	0	0	1	1	1
0	0	1	1	0	0	1.79175946922806	1	0	0	1	0	0	0	1	0	1	0	1	1	1	2
0	1	1	1	0	0	1.79175946922806	0	1	0	1	0	0	0	1	0	2	0	1	1	1	2
0	1	1	1	0	0	2.19722457733622	1	1	0	1	0	0	0	0	0	2	0	2	1	1	2
0	1	1	1	0	0	.693147180559945	0	1	0	1	0	0	0	1	0	1	0	0	1	1	1
0	1	1	1	0	0	1.79175946922806	1	1	0	1	0	2	0	1	0	2	0	1	1	1	2
0	1	1	1	0	0	1.79175946922806	1	1	0	1	0	1	0	1	0	2	0	1	1	1	2
0	1	1	1	0	0	1.38629436111989	0	1	0	1	1	1	0	1	0	1	0	1	1	1	1
0	0	1	1	0	0	1.6094379124341	1	1	0	1	1	1	0	1	0	1	0	1	1	1	2
0	1	1	1	0	0	2.07944154167984	1	1	0	1	0	0	0	1	0	2	0	2	1	1	2
0	1	1	1	0	0	1.09861228866811	1	1	0	1	0	0	0	1	0	1	0	1	1	1	1
0	1	1	1	0	0	.693147180559945	1	1	0	1	0	0	0	0	0	2	0	0	1	1	1
0	0	1	1	0	0	1.94591014905531	1	1	0	1	0	0	0	1	0	2	0	1	1	1	2
0	1	1	1	0	0	1.38629436111989	1	1	0	0	0	0	0	0	0	2	0	1	1	1	1
0	1	1	1	0	2	1.38629436111989	0	1	0	0	0	0	1	1	1	2	0	1	1	0	1
0	1	1	1	0	0	2.07944154167984	1	1	0	0	0	0	0	1	0	2	0	2	1	0	2
0	1	1	1	0	0	1.38629436111989	1	1	0	0	0	1	0	1	0	2	0	1	1	1	1
0	1	1	1	0	0	2.19722457733622	1	1	0	1	0	0	0	1	0	2	0	2	1	1	2
0	1	1	1	0	0	1.79175946922806	1	1	0	1	0	0	0	1	0	2	0	2	1	1	2
0	1	1	1	0	3	1.6094379124341	0	0	0	0	0	0	0	0	1	2	1	1	1	0	2
0	1	1	1	0	0	1.38629436111989	1	1	0	1	0	0	0	1	0	2	0	1	1	1	1
0	1	1	1	0	0	1.38629436111989	1	0	0	1	0	0	0	0	0	1	0	1	1	1	1
0	1	1	1	0	0	1.79175946922806	1	1	0	1	0	0	0	0	0	2	0	2	1	1	2
0	0	1	1	0	0	1.38629436111989	2	1	0	1	0	1	0	1	0	2	0	1	1	1	1
0	1	1	1	0	0	1.38629436111989	1	1	0	2	0	0	0	1	0	2	0	1	1	1	1
0	1	1	1	0	0	1.38629436111989	0	1	0	1	0	0	0	1	0	2	0	1	1	1	1
0	0	1	1	0	0	1.09861228866811	1	1	0	1	0	0	0	1	0	2	0	1	1	1	1
0	1	1	1	0	0	1.6094379124341	1	1	0	1	2	0	0	1	0	2	0	1	1	1	2
0	1	1	1	0	0	2.07944154167984	1	1	0	1	0	0	0	1	0	2	0	2	1	1	2
0	1	1	1	0	0	1.38629436111989	1	1	0	1	0	0	0	1	0	1	0	1	1	1	1
0	1	1	1	0	0	.693147180559945	1	1	0	1	0	0	0	1	0	2	0	0	1	1	1
0	1	1	1	0	1	1.6094379124341	0	0	0	0	0	0	0	1	1	1	0	1	1	0	2
0	1	1	1	0	0	.693147180559945	1	1	0	1	0	0	0	1	0	1	0	0	1	1	1
0	1	1	1	0	0	1.6094379124341	1	1	0	1	0	0	0	1	0	2	0	1	1	1	2
0	1	1	1	0	0	1.09861228866811	1	1	0	1	0	0	0	0	0	2	0	1	1	1	1
0	1	1	1	0	0	1.09861228866811	0	1	0	2	0	0	0	1	0	1	0	1	1	1	1
0	0	1	1	0	0	1.94591014905531	2	1	0	2	0	1	0	1	0	2	0	2	1	1	2
0	1	1	1	0	0	.693147180559945	1	1	0	1	0	0	0	1	0	1	0	0	1	1	1
0	1	1	1	0	0	1.09861228866811	1	1	0	1	0	0	0	1	0	2	0	1	1	1	1
0	1	1	1	0	0	.693147180559945	0	1	0	2	1	0	0	0	0	1	0	0	1	1	1
0	0	1	1	0	0	.693147180559945	1	1	0	1	0	0	0	1	0	1	0	0	1	1	1
0	0	1	1	0	0	1.6094379124341	1	1	0	1	0	0	0	1	0	2	0	1	1	1	2
0	1	1	1	0	0	1.6094379124341	0	1	0	2	0	0	0	1	0	2	0	1	1	1	2
0	0	1	1	0	1	1.94591014905531	1	0	0	0	0	0	0	1	1	2	1	1	1	0	2
0	1	1	1	0	1	1.09861228866811	1	1	0	0	0	0	0	1	1	2	0	1	1	1	1
0	1	1	1	0	0	1.6094379124341	1	1	0	1	2	0	0	1	0	1	0	1	1	1	2
0	1	1	1	0	0	2.07944154167984	1	1	0	1	0	0	0	1	0	2	0	2	1	0	2
0	1	1	1	0	0	1.79175946922806	1	1	0	1	0	0	0	1	0	2	0	2	1	1	2
0	0	1	1	0	0	1.38629436111989	1	1	0	1	0	0	0	1	0	2	0	1	1	1	1
0	1	1	1	0	0	.693147180559945	1	1	0	1	2	0	0	1	0	1	0	0	1	1	1
0	1	1	1	0	0	1.79175946922806	1	1	0	2	0	0	0	1	0	2	0	2	1	1	2
0	0	1	1	0	1	1.79175946922806	0	0	0	0	0	0	0	1	1	1	1	2	1	1	2
1	1	1	1	0	0	1.38629436111989	1	1	0	2	0	0	0	1	0	2	0	1	1	1	1
0	0	1	1	0	0	1.94591014905531	1	1	0	0	1	0	0	1	0	2	0	2	1	0	2
0	1	1	1	1	0	.693147180559945	1	1	0	1	0	0	0	1	0	2	0	0	1	1	1
0	1	1	1	0	0	1.79175946922806	1	1	0	1	0	1	0	1	0	2	0	2	1	1	2
0	1	1	1	0	0	1.79175946922806	1	1	0	2	1	0	0	0	0	2	0	2	1	1	2
0	1	1	1	0	0	1.38629436111989	0	1	0	1	0	1	0	0	0	2	0	1	1	1	1
0	1	1	1	0	0	1.38629436111989	0	1	0	1	0	0	0	1	0	1	0	1	1	1	1
0	1	1	1	0	0	1.94591014905531	1	1	0	1	0	0	0	1	0	2	0	2	1	1	2
0	1	1	1	0	0	1.6094379124341	1	1	0	1	0	2	0	1	0	2	0	1	1	1	2
0	1	1	1	0	0	.693147180559945	1	1	0	1	0	0	0	1	0	1	0	0	1	1	1
0	1	1	1	0	0	1.38629436111989	1	1	0	1	2	0	0	1	0	2	0	1	1	1	1
0	1	1	1	0	0	1.6094379124341	1	1	0	1	0	0	0	1	0	2	0	1	1	1	2
0	0	1	1	0	0	1.38629436111989	1	1	0	1	0	0	0	1	0	2	0	1	1	1	1
0	0	1	1	0	0	1.79175946922806	1	1	0	1	0	1	0	1	0	2	0	2	1	1	2
0	1	1	1	0	0	1.6094379124341	1	1	0	1	0	0	0	1	0	1	0	1	1	1	2
0	1	1	1	0	0	1.6094379124341	1	1	0	1	0	0	0	1	0	2	0	1	1	1	2
0	1	1	1	0	0	1.38629436111989	1	1	0	2	0	0	0	1	0	1	0	1	1	1	1
0	1	1	1	0	0	1.79175946922806	1	0	0	2	0	0	0	1	0	2	0	1	1	1	2
0	0	1	0	0	0	1.09861228866811	1	1	0	1	1	2	0	1	0	1	0	1	1	1	1
0	1	1	0	1	0	.693147180559945	1	1	0	1	2	1	0	1	0	1	0	0	1	1	1
0	0	1	0	0	0	1.6094379124341	1	1	0	1	0	0	0	1	0	1	0	1	1	1	2
0	0	1	0	0	0	1.38629436111989	1	1	0	1	1	1	0	1	0	2	0	1	1	1	1
0	0	1	0	1	0	.693147180559945	1	1	0	1	2	2	0	1	0	2	0	0	1	1	1
1	0	1	0	0	0	1.09861228866811	0	1	0	1	2	0	0	1	0	1	0	1	1	1	1
0	0	1	0	1	0	0	1	1	0	1	1	2	0	1	0	1	0	0	1	1	0
0	0	1	0	1	0	1.38629436111989	1	1	0	1	2	2	0	1	0	1	0	1	1	1	1
1	0	1	0	0	0	1.6094379124341	1	1	0	1	0	0	0	1	0	2	0	1	1	1	2
0	1	1	0	1	0	0	1	1	0	1	2	2	0	1	0	1	0	0	1	1	0
0	0	1	0	0	0	1.09861228866811	1	1	0	1	2	2	0	1	0	1	0	1	1	1	1
0	0	1	0	1	0	.693147180559945	1	1	0	1	2	2	0	1	0	1	0	0	1	1	1
0	0	1	0	0	0	1.6094379124341	1	0	1	2	1	1	0	1	0	2	0	1	1	1	2
0	0	1	0	0	0	1.09861228866811	1	1	0	1	0	1	0	1	0	2	0	1	1	1	1
0	0	1	0	0	0	.693147180559945	1	1	1	1	0	2	0	1	0	1	0	0	1	1	1
0	0	0	0	1	1	.693147180559945	0	1	0	0	0	0	0	1	1	2	0	0	1	0	1
0	0	0	0	1	0	1.09861228866811	1	1	0	1	1	1	0	1	0	1	0	1	1	1	1
0	1	1	0	1	0	0	0	1	0	1	2	2	0	1	0	1	0	0	1	1	0
0	0	0	0	1	0	.693147180559945	1	1	1	1	2	1	0	1	0	1	0	0	1	1	1
0	0	1	0	1	0	0	1	1	0	1	2	2	0	1	0	1	0	0	1	1	0
0	0	1	0	1	0	.693147180559945	1	1	0	1	2	2	0	1	0	1	0	0	1	1	1
1	1	1	0	0	0	1.38629436111989	1	0	0	1	0	0	0	1	0	2	0	1	1	1	1
0	1	0	0	1	0	1.09861228866811	1	1	1	1	2	2	1	1	0	1	0	1	1	1	1
0	1	0	0	0	0	.693147180559945	1	1	0	1	2	2	1	1	0	1	0	0	1	1	1
0	0	0	0	1	0	0	1	1	0	1	2	2	0	1	0	1	0	0	1	1	0
0	0	1	0	1	0	.693147180559945	1	1	0	1	2	2	0	1	0	2	0	0	1	1	1
0	0	1	0	1	0	.693147180559945	1	1	0	1	2	2	0	1	0	1	0	0	1	1	1
0	0	0	0	1	0	1.09861228866811	1	1	0	1	2	2	0	1	0	1	0	1	1	1	1
0	0	0	0	1	0	0	1	0	0	1	2	2	0	1	0	1	0	0	1	1	0
0	0	0	0	1	2	1.38629436111989	0	1	1	0	0	0	0	1	1	2	0	1	1	0	1
0	0	1	0	1	0	1.09861228866811	1	0	0	1	2	2	0	1	0	2	0	1	1	1	1
0	0	0	0	0	0	.693147180559945	1	1	1	1	1	1	0	1	0	1	0	0	1	1	1
0	0	0	0	1	0	1.09861228866811	1	1	1	1	2	2	0	1	0	2	0	1	1	1	1
0	0	1	0	1	0	.693147180559945	1	1	0	1	2	2	0	1	0	1	0	0	1	1	1
0	0	0	0	1	0	1.09861228866811	1	1	0	1	2	2	0	1	0	2	0	1	1	1	1
0	0	1	0	1	0	0	1	1	0	1	2	2	0	1	0	1	0	0	1	1	0
0	1	0	0	1	0	0	1	1	0	1	2	2	0	1	0	1	0	0	1	1	0
0	1	1	0	1	0	.693147180559945	1	1	0	1	1	2	0	1	0	2	0	0	1	1	1
1	1	0	0	1	2	1.09861228866811	0	0	0	0	0	0	0	1	0	2	0	1	1	0	1
1	1	1	0	0	0	.693147180559945	0	0	0	0	1	2	0	0	0	1	0	0	1	0	1
0	0	0	0	1	0	0	1	1	0	1	2	2	0	1	0	1	0	0	1	1	0
0	0	1	0	0	0	.693147180559945	1	1	1	1	2	0	0	1	0	2	0	0	1	1	1
0	0	1	0	0	0	0	1	1	0	1	1	2	0	1	0	1	0	0	1	1	0
0	0	1	0	1	1	.693147180559945	0	1	0	0	0	0	0	0	0	1	0	0	1	1	1
0	0	1	0	1	0	1.09861228866811	1	1	0	1	1	1	0	1	0	1	0	1	1	1	1
0	0	1	0	1	0	.693147180559945	1	1	0	1	1	1	0	1	0	1	0	0	1	1	1
0	0	1	0	1	0	1.09861228866811	1	1	0	1	1	2	0	1	0	1	0	1	1	1	1
0	1	1	0	1	0	1.38629436111989	1	0	0	1	2	2	0	1	0	2	0	1	1	1	1
0	0	1	0	1	0	.693147180559945	1	1	1	1	2	2	0	1	0	1	0	0	1	1	1
0	0	1	1	1	1	.693147180559945	1	0	0	0	0	0	0	0	0	1	0	0	1	0	1
0	0	1	0	1	0	1.09861228866811	1	1	0	1	1	1	0	1	0	1	0	1	1	1	1
0	0	1	0	1	0	.693147180559945	1	1	0	1	1	1	0	1	0	2	0	0	1	1	1
0	1	1	0	1	0	1.38629436111989	1	1	0	1	2	2	0	1	1	1	0	1	1	1	1
0	0	1	0	1	0	1.09861228866811	1	1	0	1	1	1	0	1	0	1	0	1	1	1	1
0	0	1	0	1	0	.693147180559945	1	1	0	1	1	1	0	1	0	1	0	0	1	1	1
0	0	1	0	1	0	0	2	1	0	1	1	2	0	1	0	1	0	0	1	1	0
0	1	1	0	1	0	.693147180559945	1	1	0	1	2	1	0	1	0	2	0	0	1	1	1
0	0	1	1	1	2	1.09861228866811	0	0	0	0	0	0	0	1	1	1	0	1	1	0	1
0	1	1	0	1	0	1.09861228866811	1	1	0	1	2	1	0	1	0	2	0	1	1	1	1
0	0	1	0	1	0	.693147180559945	0	0	0	1	2	2	0	1	0	1	0	0	1	1	1
0	0	1	0	0	0	1.09861228866811	1	1	0	1	2	1	0	1	0	1	0	1	1	1	1
0	0	1	0	1	0	.693147180559945	0	1	0	1	2	2	0	1	0	2	0	1	1	1	1
0	0	1	0	1	0	0	1	0	0	1	2	2	0	1	0	1	0	0	1	1	0
0	0	1	1	1	2	1.09861228866811	1	0	0	0	0	0	0	0	1	1	0	1	0	0	1
0	0	1	0	1	0	.693147180559945	2	1	0	1	2	2	0	1	0	2	0	0	1	1	1
0	0	0	0	1	0	0	1	1	0	1	2	2	0	1	0	1	0	0	1	1	0
0	0	1	0	0	0	1.38629436111989	0	1	0	1	2	2	0	1	0	2	0	1	1	1	1
0	0	1	0	0	0	0	1	1	0	1	2	2	0	1	0	1	0	0	1	1	0
1	1	1	0	0	0	.693147180559945	1	1	0	0	1	0	0	1	1	2	0	0	1	0	1
0	0	1	0	0	0	0	1	1	1	1	1	2	0	1	0	1	0	0	1	1	0
0	0	1	0	1	0	1.09861228866811	1	0	0	1	2	2	0	0	0	2	0	1	1	1	1
1	1	1	0	0	1	1.09861228866811	0	0	1	0	0	0	0	1	1	2	0	1	1	0	1
0	0	1	0	1	0	0	1	1	0	1	2	2	0	1	0	1	0	0	1	1	0
0	0	1	0	1	0	.693147180559945	1	1	0	1	1	1	0	1	0	1	0	0	1	1	1
0	0	1	0	0	0	1.09861228866811	1	1	1	1	0	0	0	1	0	2	0	1	1	1	1
1	1	1	0	1	0	.693147180559945	1	1	0	1	2	0	0	1	0	1	0	0	1	1	1
0	0	1	0	0	0	.693147180559945	1	0	1	1	2	2	0	1	0	1	0	0	1	1	1
0	1	1	0	0	0	.693147180559945	1	1	0	1	2	2	0	1	0	1	0	0	1	1	1
0	0	1	0	1	0	.693147180559945	1	1	1	1	2	2	0	1	0	1	0	0	1	1	1
0	0	1	0	1	2	1.09861228866811	1	0	0	1	0	0	0	0	1	1	0	1	1	0	1
1	1	1	0	0	0	.693147180559945	1	1	1	0	2	2	0	1	0	1	0	0	1	0	1
0	1	1	1	0	0	1.6094379124341	0	0	0	1	0	0	0	1	0	2	0	1	1	1	2
1	1	1	1	0	0	0	1	0	0	1	1	1	0	1	0	0	0	0	1	1	0
0	1	1	1	0	0	2.19722457733622	1	1	0	1	0	0	0	1	0	2	0	2	1	1	2
1	1	1	1	0	0	2.07944154167984	0	0	0	1	0	0	0	1	0	2	0	2	1	1	2
0	1	1	1	0	0	1.09861228866811	0	1	0	1	0	0	0	1	0	2	0	1	1	1	1
0	1	1	1	0	0	1.79175946922806	0	1	0	1	0	0	0	1	0	2	0	2	1	1	2
1	1	1	1	0	0	1.6094379124341	1	1	0	1	0	0	0	1	0	2	0	1	1	1	2
0	1	1	1	0	0	2.07944154167984	0	1	0	1	0	0	0	1	0	2	0	2	1	1	2
1	1	1	1	0	0	1.38629436111989	0	1	0	1	0	0	1	1	0	2	0	1	1	1	1
1	1	1	1	0	0	2.07944154167984	0	1	0	1	0	0	0	1	0	2	0	2	1	1	2
0	1	1	1	0	0	1.6094379124341	0	1	0	2	0	0	0	1	0	2	0	1	1	1	2
0	1	1	1	0	1	1.6094379124341	0	0	0	0	1	0	0	1	1	2	1	1	1	0	2
1	1	1	1	0	0	2.19722457733622	0	1	0	1	0	0	0	1	0	2	0	2	1	1	2
0	1	1	1	0	0	2.07944154167984	0	1	0	1	0	0	0	1	0	2	0	2	1	1	2
0	1	1	1	0	0	1.94591014905531	0	1	0	1	0	0	0	1	0	2	0	1	1	1	2
0	1	1	1	0	0	2.07944154167984	0	1	0	1	1	0	0	1	0	2	0	2	1	1	2
0	1	1	1	0	0	1.79175946922806	0	1	0	1	0	0	0	1	0	2	0	1	1	1	2
0	1	1	1	0	1	1.38629436111989	0	0	0	0	0	2	0	1	1	0	1	0	1	0	1
0	1	1	1	0	0	1.09861228866811	0	1	0	1	0	0	0	1	0	2	0	1	1	1	1
0	1	1	1	0	0	1.94591014905531	0	1	0	1	0	0	0	1	0	2	0	1	1	1	2
0	1	1	1	0	0	1.09861228866811	0	1	0	1	0	0	0	1	0	2	0	1	1	1	1
0	1	1	1	0	0	.693147180559945	0	1	0	1	1	0	0	1	0	1	0	0	1	1	1
0	1	1	1	0	0	1.38629436111989	1	1	0	1	0	0	0	1	0	2	0	0	1	1	1
0	1	1	1	0	0	2.07944154167984	0	1	0	1	0	0	0	1	0	2	0	2	1	1	2
0	1	1	1	0	0	2.07944154167984	0	1	0	1	0	0	0	1	0	2	0	2	1	1	2
1	1	1	1	0	0	2.19722457733622	0	1	0	1	0	0	0	1	0	2	0	2	1	1	2
1	1	1	1	0	0	1.94591014905531	1	1	0	1	0	0	0	1	0	2	0	1	1	1	2
0	1	1	1	0	0	2.19722457733622	0	1	0	1	0	0	0	1	0	2	0	2	1	1	2
0	1	1	1	0	1	1.6094379124341	0	1	0	0	0	0	0	1	1	2	0	1	1	0	2
0	1	1	1	0	0	1.79175946922806	0	0	0	1	0	0	0	1	0	2	0	1	1	1	2
0	1	1	1	0	0	1.94591014905531	1	0	0	1	0	1	0	1	0	2	0	1	1	1	2
0	1	1	1	0	0	1.38629436111989	0	0	0	1	0	0	0	1	0	2	0	0	1	1	1
0	1	1	1	0	0	2.07944154167984	0	0	0	1	0	0	0	1	0	2	0	2	1	1	2
1	1	1	1	0	0	1.79175946922806	0	1	0	2	0	0	0	1	0	2	0	1	1	1	2
0	1	1	1	0	0	2.19722457733622	0	1	0	1	0	0	0	1	0	2	0	2	1	1	2
0	1	1	1	0	0	.693147180559945	0	1	0	1	0	1	1	1	0	2	0	0	1	1	1
0	1	1	1	0	0	1.38629436111989	0	1	0	1	0	0	0	1	0	2	0	1	1	1	1
0	1	1	1	0	0	1.79175946922806	0	1	0	1	0	0	0	1	0	2	0	2	1	1	2
0	1	1	1	0	0	1.6094379124341	0	1	0	1	0	0	0	1	0	2	0	1	1	1	2
0	1	1	1	0	1	1.79175946922806	1	1	0	0	0	0	0	1	1	2	0	1	0	0	2
0	1	1	1	0	0	1.38629436111989	0	1	0	1	1	0	0	1	0	2	0	1	1	1	1
0	1	1	1	0	0	1.79175946922806	0	1	0	1	0	1	0	1	0	2	0	1	1	1	2
0	1	1	1	0	0	2.07944154167984	1	1	0	1	0	0	0	1	0	2	0	2	1	1	2
0	1	1	1	0	1	1.09861228866811	0	0	0	0	0	0	0	1	1	2	1	1	1	1	1
1	1	1	1	0	0	1.6094379124341	1	1	0	1	0	0	0	1	0	2	0	1	1	1	2
1	1	1	1	0	0	1.94591014905531	0	1	0	1	0	0	0	1	0	2	0	2	1	1	2
1	1	1	1	0	0	.693147180559945	0	1	0	1	1	1	0	1	0	1	0	0	1	1	1
0	1	1	1	0	2	2.19722457733622	0	1	0	0	0	0	0	0	1	2	0	2	0	1	2
1	1	1	1	0	0	2.39789527279837	1	1	0	1	0	0	0	1	0	2	0	2	1	1	2
1	1	1	1	0	0	2.30258509299405	1	1	0	1	0	0	0	1	0	2	0	2	1	1	2
1	1	1	1	0	0	1.79175946922806	0	1	0	1	0	1	0	1	0	2	0	2	1	1	2
0	1	1	1	0	0	0	1	0	0	1	1	1	0	1	0	1	0	0	1	1	0
1	1	1	1	0	0	2.30258509299405	0	1	0	1	0	0	0	1	0	2	0	2	1	1	2
1	1	1	1	0	0	2.19722457733622	1	1	0	1	0	0	0	1	0	2	0	2	1	1	2
1	1	1	1	0	0	1.79175946922806	1	1	0	1	0	0	0	1	0	2	0	1	1	1	2
1	1	1	1	0	0	2.07944154167984	0	1	0	2	0	0	0	1	0	2	0	2	1	1	2
1	1	1	1	0	1	1.09861228866811	1	1	0	0	0	0	0	1	1	2	1	1	1	1	1
0	1	1	1	0	0	1.09861228866811	0	1	0	1	0	0	0	1	0	2	0	1	1	1	1
1	1	1	1	0	0	1.6094379124341	0	1	0	1	0	0	0	1	0	2	0	1	1	1	2
0	1	1	1	0	0	2.07944154167984	1	1	0	2	0	1	0	1	0	2	0	2	1	1	2
0	1	1	1	0	0	1.38629436111989	1	1	0	1	0	0	0	1	0	2	0	1	1	1	1
0	1	1	1	0	0	1.79175946922806	1	1	0	1	0	0	0	1	0	2	0	1	1	1	2
0	1	1	1	0	0	1.6094379124341	1	1	0	1	0	1	0	1	0	1	0	1	1	1	2
1	1	1	1	0	0	1.94591014905531	0	1	0	1	0	0	0	1	0	2	0	2	1	1	2
0	1	1	1	0	0	1.09861228866811	1	1	0	1	0	0	0	1	0	1	0	1	1	1	1
0	1	1	1	0	1	1.94591014905531	0	1	0	0	0	0	0	1	1	2	0	1	1	0	2
0	1	1	1	0	0	0	1	1	0	1	1	1	0	1	0	1	0	0	1	1	0
1	1	1	1	0	0	2.07944154167984	0	1	0	2	0	0	0	1	0	2	0	2	1	1	2
0	1	1	1	0	0	1.38629436111989	0	1	0	1	0	0	0	1	0	2	0	1	1	1	1
0	1	1	1	0	0	1.38629436111989	0	1	0	0	0	0	0	1	0	2	0	0	1	0	1
0	1	1	1	0	0	0	1	1	0	1	0	0	0	1	0	1	0	0	1	1	0
0	1	1	1	0	0	1.79175946922806	1	1	0	1	0	1	0	1	0	2	0	1	1	1	2
0	1	1	1	0	0	2.07944154167984	0	1	0	1	0	0	0	1	0	2	0	2	1	1	2
0	1	1	1	0	2	2.19722457733622	0	0	0	0	0	0	0	1	1	2	1	2	1	0	2
0	1	1	1	0	0	1.79175946922806	1	1	0	1	0	0	0	1	0	2	0	1	1	1	2
1	1	1	1	0	0	2.19722457733622	1	1	0	0	0	0	0	1	0	2	0	2	1	1	2
1	1	1	1	0	0	1.79175946922806	1	1	0	1	0	1	0	1	0	2	0	2	1	1	2
0	1	1	1	0	0	1.6094379124341	1	1	0	1	0	0	0	1	0	2	0	1	1	1	2
0	1	1	1	0	0	1.6094379124341	0	0	0	1	0	0	0	1	0	2	0	1	1	1	2
0	1	1	1	0	0	1.79175946922806	0	1	0	0	0	1	0	1	0	2	0	2	1	0	2
0	1	1	1	0	0	2.19722457733622	0	0	0	1	0	0	0	1	0	2	0	2	1	1	2
0	1	1	1	0	1	2.39789527279837	0	0	0	0	0	0	0	0	1	2	1	0	1	1	2
0	1	1	1	0	0	1.09861228866811	0	1	0	1	0	0	0	1	0	2	0	1	1	1	1
0	1	1	1	0	0	1.79175946922806	0	1	0	1	0	0	0	1	0	2	0	2	1	1	2
0	1	1	1	0	0	1.38629436111989	1	1	0	1	0	0	0	1	0	2	0	1	1	1	1
0	1	1	1	0	0	1.79175946922806	1	1	0	1	0	1	0	1	0	2	0	2	1	1	2
0	1	1	1	0	0	2.07944154167984	0	1	0	1	0	0	0	1	0	2	1	2	1	1	2
1	1	1	1	0	1	2.19722457733622	0	1	0	0	0	0	0	1	1	2	1	2	1	0	2
1	1	1	1	0	1	1.79175946922806	0	0	0	0	0	0	0	1	1	2	0	2	1	0	2
1	1	1	1	0	0	1.38629436111989	0	1	0	1	0	0	0	1	0	2	0	1	1	1	1
1	1	1	1	0	0	2.07944154167984	1	1	0	1	0	1	0	1	0	2	0	2	1	1	2
1	1	1	1	0	0	1.94591014905531	1	1	0	1	0	0	0	1	0	2	0	1	1	1	2
0	1	1	1	0	0	1.79175946922806	1	0	0	1	0	0	0	1	0	2	0	1	1	1	2
0	1	1	1	0	0	1.79175946922806	0	1	0	1	0	0	0	1	0	2	0	1	1	1	2
1	1	1	1	0	0	1.79175946922806	1	1	0	1	1	0	0	1	0	2	1	2	1	1	2
0	1	1	1	0	0	2.07944154167984	0	0	0	1	0	1	0	1	0	2	0	2	1	1	2
0	1	1	1	0	0	1.6094379124341	1	1	0	1	0	0	0	1	0	2	0	1	1	1	2
0	1	1	1	0	0	2.07944154167984	1	0	0	1	0	0	0	0	0	2	0	2	1	1	2
0	1	1	1	0	0	1.38629436111989	1	0	0	1	0	0	0	1	0	2	0	1	1	1	1
0	1	1	1	0	1	1.09861228866811	0	0	0	0	0	0	0	0	1	2	1	1	1	0	1
0	0	1	1	0	0	1.6094379124341	0	0	0	1	2	0	1	0	0	2	0	1	1	1	2
0	0	1	1	0	0	1.6094379124341	1	1	0	1	0	1	0	1	0	2	0	1	1	1	2
1	1	1	1	0	0	.693147180559945	1	1	0	1	1	1	0	1	0	1	0	0	1	1	1
1	1	1	1	0	0	1.09861228866811	1	1	0	1	0	1	0	1	0	1	0	1	1	1	1
1	0	1	1	0	0	.693147180559945	1	1	0	1	2	1	0	1	0	2	0	0	1	1	1
0	0	1	1	0	0	.693147180559945	1	1	0	1	0	0	0	1	0	2	0	0	1	1	1
0	0	1	1	0	0	1.6094379124341	1	0	0	1	0	1	0	1	0	2	0	1	1	1	2
1	0	1	1	0	0	1.38629436111989	1	1	0	1	1	1	0	1	0	2	0	1	1	1	1
0	0	1	1	0	0	0	0	0	0	1	0	0	0	1	1	0	0	0	1	1	0
0	1	1	1	0	0	1.6094379124341	0	0	0	1	0	0	0	1	0	2	0	1	1	1	2
1	1	1	1	0	0	1.38629436111989	0	1	0	1	0	1	0	1	0	2	0	1	1	1	1
1	1	1	1	0	0	1.38629436111989	1	1	0	1	0	0	0	1	0	2	0	1	1	1	1
1	1	1	1	0	0	1.94591014905531	1	1	0	0	0	0	0	1	0	2	0	2	1	0	2
1	0	1	1	0	0	1.09861228866811	0	0	0	1	0	0	0	1	0	2	0	1	1	1	1
0	0	1	1	0	1	0	0	1	0	0	1	0	0	1	1	0	0	0	1	1	0
0	1	1	1	0	0	0	1	1	0	1	1	0	0	1	0	0	0	0	1	1	0
0	0	1	1	0	0	0	1	1	0	1	2	2	0	1	0	0	0	0	1	1	0
0	1	1	1	0	0	2.07944154167984	2	1	0	1	0	0	0	1	1	2	0	2	1	1	2
0	1	1	1	0	0	1.6094379124341	0	1	0	1	1	1	0	1	0	2	0	1	1	1	2
0	1	1	1	0	0	1.09861228866811	1	1	0	2	0	0	0	1	0	1	0	1	1	1	1
0	1	1	1	0	0	.693147180559945	0	0	0	1	0	0	0	0	0	2	0	0	1	1	1
1	0	1	1	0	3	1.6094379124341	0	0	0	0	0	0	0	1	1	2	0	1	1	0	2
0	0	1	1	0	0	1.79175946922806	0	1	0	1	0	0	0	1	0	2	0	2	1	1	2
0	0	1	1	0	0	1.79175946922806	0	1	0	1	0	0	0	1	0	2	1	2	1	1	2
0	1	1	1	0	0	1.38629436111989	0	1	0	1	0	0	0	1	1	2	0	1	1	1	1
1	1	1	1	0	0	1.6094379124341	0	0	0	1	0	1	0	1	0	2	0	1	1	1	2
1	1	1	1	0	0	1.09861228866811	0	1	0	1	0	0	0	1	0	2	0	1	1	1	1
1	1	1	1	0	2	1.38629436111989	1	1	0	0	0	0	0	0	0	1	0	1	0	0	1
1	1	1	1	0	0	.693147180559945	1	1	0	1	1	0	0	1	0	1	0	0	1	1	1
0	0	1	1	0	0	1.79175946922806	0	1	0	1	0	0	0	1	1	2	0	2	1	1	2
0	0	1	1	0	0	0	0	1	0	1	2	0	0	1	0	0	0	0	1	1	0
0	0	1	1	0	0	0	2	1	0	1	1	2	0	1	0	0	0	0	1	1	0
0	0	1	1	0	0	1.79175946922806	0	1	0	0	0	0	0	0	1	2	0	2	1	0	2
0	1	1	1	0	0	1.38629436111989	0	1	0	1	0	0	0	0	1	2	0	1	1	1	1
0	0	1	1	0	0	1.38629436111989	0	1	0	1	0	0	0	1	0	2	0	1	1	1	1
0	0	1	1	0	0	1.94591014905531	1	1	0	0	0	0	0	1	0	2	0	2	1	0	2
1	1	1	1	0	0	1.09861228866811	1	1	0	0	0	0	0	1	0	2	1	1	1	1	1
0	0	1	1	0	1	1.6094379124341	0	0	0	1	0	0	0	0	1	1	0	1	1	1	2
1	1	1	1	0	1	1.6094379124341	1	0	0	0	0	0	0	0	0	0	0	1	1	0	2
1	0	1	1	0	2	1.09861228866811	0	0	0	0	0	0	0	0	1	1	0	1	1	1	1
0	1	1	1	0	0	1.38629436111989	2	0	0	1	1	1	0	1	0	1	0	1	1	1	1
0	1	1	1	0	0	1.79175946922806	0	1	0	2	0	0	0	1	0	2	0	2	1	1	2
0	0	1	1	0	0	1.6094379124341	0	0	0	1	0	1	0	1	0	2	0	1	1	1	2
0	0	1	1	0	0	.693147180559945	1	0	0	2	1	2	0	1	0	1	0	0	1	1	1
0	1	1	1	0	0	1.94591014905531	0	1	0	1	0	0	0	1	0	2	0	2	1	1	2
0	0	1	1	1	0	0	1	1	0	1	1	2	0	1	0	0	0	0	1	1	0
0	0	1	1	0	0	1.38629436111989	1	1	0	1	0	0	0	1	0	2	0	1	1	1	1
0	0	1	1	0	0	.693147180559945	1	1	0	1	1	2	0	1	0	1	0	0	1	1	1
0	0	1	1	0	0	1.09861228866811	0	1	0	0	1	0	0	1	1	1	0	1	1	1	1
0	0	1	1	0	0	1.79175946922806	1	1	0	1	0	1	0	1	0	2	0	2	1	1	2
0	0	1	1	0	1	.693147180559945	0	1	0	0	0	0	0	1	0	1	1	0	1	1	1
0	0	1	1	0	0	1.79175946922806	0	1	0	1	1	2	0	1	0	1	0	2	1	1	2
1	1	1	1	0	0	.693147180559945	0	1	0	1	2	1	1	1	1	1	0	0	1	1	1
0	1	1	1	0	0	.693147180559945	2	0	0	2	2	2	0	1	0	1	0	0	1	1	1
1	1	1	1	0	0	1.94591014905531	1	1	0	0	0	0	0	1	1	2	0	2	1	0	2
0	0	1	1	0	1	1.6094379124341	0	0	0	0	0	0	0	1	1	2	0	1	1	1	2
0	0	1	1	0	0	1.79175946922806	1	1	0	1	0	1	0	1	1	2	0	2	1	1	2
0	1	1	1	0	1	1.38629436111989	0	1	0	0	0	0	0	1	0	2	0	1	1	0	1
0	1	1	1	0	0	2.19722457733622	1	1	0	1	0	0	0	1	0	2	0	2	1	0	2
0	1	1	1	0	0	1.6094379124341	1	0	0	1	0	1	0	1	0	2	0	1	1	1	2
0	0	1	1	0	0	1.38629436111989	1	1	0	1	0	2	0	1	0	1	0	1	1	1	1
0	1	1	1	0	0	1.6094379124341	0	1	0	1	0	0	0	1	0	2	0	1	1	1	2
0	0	1	1	0	2	1.09861228866811	0	0	0	0	0	0	0	1	1	2	0	1	1	0	1
0	0	1	1	0	0	1.09861228866811	0	1	0	1	0	1	0	1	0	1	0	1	1	1	1
0	0	1	1	0	0	.693147180559945	0	1	0	1	1	0	0	1	0	1	0	0	1	1	1
0	1	1	1	0	0	1.09861228866811	0	1	0	1	0	0	0	1	0	1	0	1	1	1	1
0	0	1	1	0	0	2.07944154167984	2	1	0	1	0	0	0	1	0	2	0	2	1	1	2
0	1	1	1	0	0	1.6094379124341	0	1	0	1	1	0	0	1	1	2	0	1	1	1	2
0	1	1	1	0	0	1.38629436111989	1	1	0	1	0	0	0	1	0	2	0	1	1	1	1
0	1	1	1	0	0	.693147180559945	0	1	0	1	2	0	0	1	1	1	0	0	1	1	1
0	0	1	1	0	0	1.6094379124341	2	1	0	1	0	1	0	1	0	2	0	1	1	1	2
0	1	1	1	0	0	1.79175946922806	0	1	0	2	0	0	0	1	0	2	0	2	1	1	2
0	0	1	1	0	0	.693147180559945	1	0	0	1	2	1	0	0	1	1	0	0	1	1	1
0	0	1	1	0	0	1.09861228866811	0	1	0	1	0	0	0	1	1	2	1	1	1	1	1
0	1	1	1	0	0	1.79175946922806	1	1	0	1	0	0	0	1	0	2	0	2	1	1	2
0	0	1	1	1	0	1.09861228866811	0	0	0	1	1	0	0	1	0	0	0	1	1	1	1
0	0	1	1	0	0	.693147180559945	2	0	0	1	1	2	0	1	0	1	0	0	1	1	1
0	0	1	1	0	0	1.38629436111989	0	0	0	1	1	1	0	1	0	0	0	1	1	1	1
0	1	1	1	0	0	1.79175946922806	0	1	0	1	0	0	0	1	0	2	0	2	1	1	2
0	0	1	1	0	0	1.79175946922806	0	0	0	1	0	0	0	1	1	2	0	1	1	1	2
0	0	1	1	0	0	1.38629436111989	0	1	0	2	0	0	0	1	0	2	0	0	1	1	1
0	1	1	1	0	0	2.07944154167984	1	1	0	2	0	0	0	1	0	2	0	2	1	0	2
1	1	1	1	0	0	1.38629436111989	0	1	0	1	2	1	0	1	0	1	0	0	1	1	1
0	0	1	1	0	0	.693147180559945	0	1	0	1	0	0	0	1	1	1	0	0	1	1	1
1	0	1	1	0	0	1.38629436111989	1	1	0	1	0	0	0	1	0	2	0	0	1	1	1
1	1	1	1	0	0	1.6094379124341	1	0	0	1	0	0	0	1	0	2	0	1	1	1	2
1	1	1	1	0	0	1.09861228866811	1	1	1	1	1	1	0	1	0	1	0	1	1	1	1
1	1	1	1	0	1	1.79175946922806	0	0	0	0	0	0	0	0	0	2	0	2	1	0	2
0	1	1	1	0	0	1.09861228866811	0	1	0	1	0	0	0	1	0	2	0	1	1	1	1
0	0	1	1	0	0	1.6094379124341	0	1	0	1	1	0	0	1	1	2	0	1	1	1	2
1	1	1	1	0	2	1.79175946922806	0	0	0	0	0	0	0	0	1	2	0	1	1	0	2
0	0	1	1	0	0	1.6094379124341	1	0	0	1	0	0	0	1	0	2	0	1	1	1	2
1	1	1	1	0	0	1.09861228866811	1	1	0	1	1	0	0	1	0	2	0	1	1	1	1
0	0	1	1	0	0	1.79175946922806	2	1	0	1	0	0	0	1	0	2	0	2	1	1	2
0	0	1	1	0	0	1.6094379124341	0	0	0	1	0	0	0	1	1	2	0	1	1	1	2
0	0	1	1	0	0	1.38629436111989	0	1	0	1	0	0	0	1	1	1	0	1	1	1	1
0	0	1	1	0	0	1.6094379124341	0	1	0	2	1	0	0	1	1	2	0	1	1	1	2
0	0	1	1	0	0	1.6094379124341	1	1	0	1	0	0	1	1	0	2	0	1	1	1	2
1	1	1	1	0	1	1.94591014905531	0	0	0	0	0	0	0	1	1	2	0	2	1	1	2
0	0	1	1	0	0	1.79175946922806	1	1	0	1	0	0	0	1	0	2	0	2	1	1	2
0	0	0	0	1	0	1.09861228866811	1	1	0	1	2	2	0	1	0	1	0	1	1	1	1
0	0	1	0	1	0	0	1	1	0	1	2	2	0	1	0	1	0	0	1	1	0
0	0	1	0	1	0	1.09861228866811	1	1	0	1	2	2	0	1	0	1	0	1	1	1	1
0	0	0	0	1	0	0	1	1	0	1	2	2	0	1	0	1	0	0	1	1	0
0	0	1	0	1	0	.693147180559945	1	1	1	1	2	2	0	1	0	1	0	0	1	1	1
0	0	0	0	1	0	1.38629436111989	1	1	0	1	2	2	0	1	1	2	0	1	1	1	1
0	0	0	0	1	0	0	1	1	0	1	2	2	0	1	0	1	0	0	1	1	0
0	0	0	1	1	1	1.09861228866811	0	1	0	0	0	0	0	1	0	1	1	1	1	0	1
0	0	0	0	1	0	1.09861228866811	1	1	0	1	2	1	0	1	0	2	0	1	1	1	1
0	0	0	0	1	0	1.09861228866811	1	1	0	1	0	2	0	1	1	2	0	1	1	1	1
0	1	0	0	0	0	.693147180559945	0	1	0	1	0	1	0	1	1	1	0	0	1	1	1
0	0	0	0	1	0	1.09861228866811	1	0	0	1	2	2	0	1	0	1	0	1	1	1	1
0	0	0	0	0	0	.693147180559945	2	1	0	1	1	1	0	1	0	2	0	0	1	1	1
0	0	0	0	1	0	1.09861228866811	1	1	0	1	2	2	0	1	0	2	0	1	1	1	1
0	0	1	0	1	0	1.09861228866811	1	1	2	1	1	1	0	1	0	1	0	1	1	1	1
0	0	0	0	1	0	0	1	1	0	1	2	2	0	1	0	2	0	0	1	1	0
0	0	0	0	1	0	0	1	1	2	1	2	2	0	1	1	2	0	0	1	1	0
0	1	1	0	0	0	.693147180559945	0	1	0	1	1	1	0	1	0	2	0	0	1	1	1
0	0	1	0	1	0	0	0	1	0	1	2	2	0	1	1	1	0	0	1	1	0
0	0	0	0	1	0	.693147180559945	1	1	1	1	1	1	0	1	0	1	0	0	1	1	1
0	0	1	0	1	0	0	1	1	0	1	2	2	0	1	0	1	0	0	1	1	0
0	0	0	1	0	1	1.94591014905531	0	0	0	1	0	0	0	1	1	2	1	2	1	0	2
0	0	1	0	1	0	.693147180559945	1	1	0	1	2	2	0	1	0	1	0	0	1	1	1
0	0	1	0	0	0	0	1	1	0	1	2	2	0	1	0	1	0	0	1	1	0
0	1	1	0	1	0	0	1	1	0	1	2	2	0	1	0	1	0	0	1	1	0
0	0	0	0	1	0	1.09861228866811	1	1	0	1	1	1	0	1	0	1	0	1	1	1	1
0	0	0	0	0	0	.693147180559945	0	0	1	1	0	0	0	1	0	1	0	0	1	1	1
0	0	0	0	1	0	.693147180559945	1	1	0	1	2	2	0	1	0	1	0	0	1	1	1
0	0	0	0	0	0	1.09861228866811	1	0	1	1	0	0	0	1	0	2	0	1	1	1	1
0	0	0	0	1	0	1.09861228866811	1	1	0	2	2	2	0	1	0	1	0	1	1	1	1
0	0	1	0	1	0	.693147180559945	1	1	0	1	2	2	0	1	1	2	0	0	1	1	1
0	0	1	0	1	0	1.38629436111989	1	1	0	1	2	1	0	1	0	2	0	1	1	1	1
0	0	0	0	1	0	1.09861228866811	1	0	0	1	2	2	0	1	0	1	0	1	1	1	1
0	0	0	0	1	0	0	1	1	0	1	2	2	0	1	0	1	0	0	1	1	0
0	0	1	0	1	0	0	1	1	0	1	2	2	0	1	0	1	0	0	1	1	0
0	0	1	0	1	0	.693147180559945	1	1	0	1	2	2	0	1	0	1	0	0	1	1	1
0	0	1	0	1	0	.693147180559945	1	1	0	1	2	2	0	1	0	2	0	0	1	1	1
0	0	1	0	1	0	.693147180559945	1	1	1	1	2	2	0	1	0	1	0	0	1	1	1
0	0	1	0	1	2	1.09861228866811	0	1	1	0	0	0	0	1	0	1	0	1	0	0	1
0	0	1	0	1	0	0	1	1	2	1	2	2	0	1	0	1	0	0	1	1	0
0	0	0	0	1	0	.693147180559945	1	1	1	1	2	2	0	0	0	1	0	0	1	1	1
0	0	0	0	1	0	0	1	0	0	1	2	2	0	1	0	2	0	0	1	1	0
0	0	1	0	1	2	1.6094379124341	0	0	0	0	0	1	0	1	0	2	0	1	1	0	2
0	0	0	0	1	0	0	1	1	0	1	2	2	0	1	0	1	0	0	1	1	0
0	0	0	0	1	0	.693147180559945	1	1	0	1	2	2	0	1	0	2	0	0	1	1	1
0	0	1	0	1	0	.693147180559945	1	1	0	1	2	2	0	1	0	2	0	0	1	1	1
0	0	1	0	0	0	.693147180559945	1	1	0	1	2	2	0	1	1	2	0	0	1	1	1
0	0	0	0	1	1	.693147180559945	0	0	0	1	0	1	0	0	1	2	0	0	1	0	1
0	0	0	0	1	0	0	1	0	0	1	2	2	0	1	0	2	0	0	1	1	0
0	0	1	0	1	0	1.38629436111989	1	0	0	1	1	1	0	1	1	2	0	1	1	1	1
0	0	0	0	1	0	0	2	1	0	2	2	2	0	0	1	2	0	0	1	1	0
0	0	1	0	0	0	.693147180559945	1	1	1	0	1	1	0	1	0	1	0	1	1	1	1
0	0	0	0	1	0	.693147180559945	2	1	0	1	2	2	0	1	0	2	0	0	1	1	1
0	0	1	0	0	0	1.6094379124341	1	1	0	1	0	1	0	1	0	2	0	1	1	1	2
0	0	1	0	0	1	1.38629436111989	0	0	1	0	0	1	0	1	0	1	0	1	1	1	1
0	0	1	0	1	0	1.38629436111989	1	1	2	1	0	1	0	1	0	2	0	1	1	1	1
0	0	1	0	1	0	1.09861228866811	1	1	0	1	1	1	0	1	0	2	0	1	1	1	1
0	0	0	0	1	0	1.09861228866811	1	1	0	1	2	2	1	1	0	2	0	1	1	1	1
0	0	1	0	1	0	.693147180559945	1	1	2	1	1	1	0	1	0	1	0	0	1	1	1
0	0	0	0	1	0	.693147180559945	1	1	0	1	2	2	0	1	0	1	0	0	1	1	1
0	0	0	0	1	0	1.09861228866811	1	1	0	1	2	2	0	1	0	2	0	1	1	1	1
0	0	1	0	1	0	0	1	1	1	1	2	2	0	1	1	1	0	0	1	1	0
0	0	0	0	1	0	.693147180559945	1	1	0	1	2	2	0	1	1	2	0	0	1	1	1
0	0	0	0	1	0	0	1	1	0	1	2	2	0	1	0	1	0	0	1	1	0
0	0	0	0	0	0	.693147180559945	1	1	1	1	0	1	0	1	0	1	0	0	1	1	1
0	0	0	0	0	0	1.38629436111989	1	1	0	1	1	2	0	1	0	2	0	1	1	1	1
0	0	0	0	1	0	0	1	1	0	1	2	2	0	1	1	1	1	0	1	1	0
0	0	0	0	1	0	0	1	1	0	1	2	2	0	1	1	1	0	0	1	1	0
0	1	1	0	0	0	.693147180559945	0	1	0	1	0	0	0	1	0	2	0	0	1	1	1
0	0	0	0	1	1	1.09861228866811	1	1	0	1	0	0	0	1	0	1	0	1	1	1	1
0	0	1	0	1	0	0	1	1	0	1	2	2	0	1	0	1	0	0	1	1	0
0	0	0	0	1	0	1.09861228866811	1	1	0	2	2	2	0	1	0	1	0	1	1	1	1
0	0	0	0	1	1	1.38629436111989	1	1	1	0	0	0	0	1	0	2	0	1	1	1	1
0	0	0	0	1	0	0	1	1	0	1	2	2	0	1	0	1	0	0	1	1	0
0	1	1	0	0	0	0	0	0	0	1	1	0	0	1	1	0	0	0	1	1	0
1	1	1	0	0	0	0	0	1	0	1	0	0	0	1	0	0	0	0	1	1	0
0	1	1	1	0	1	1.38629436111989	0	0	0	0	0	0	0	1	1	2	0	1	1	1	1
0	0	1	0	1	0	1.09861228866811	1	1	2	1	1	1	0	1	0	2	0	1	1	1	1
0	0	0	0	1	0	.693147180559945	1	1	0	1	2	2	0	1	0	1	0	0	1	1	1
0	0	1	0	1	0	1.09861228866811	1	1	0	1	1	1	0	1	1	2	0	1	1	1	1
0	0	0	0	1	0	1.38629436111989	1	1	0	0	2	0	0	1	0	2	0	1	1	1	1
0	1	1	0	0	0	0	0	1	0	1	1	1	0	1	1	1	0	0	1	1	0
0	0	1	0	0	0	1.6094379124341	1	1	0	0	1	1	0	1	0	2	0	1	1	0	2
0	1	1	0	0	0	.693147180559945	0	1	0	1	1	1	0	1	1	1	0	0	1	1	1
0	0	0	0	1	0	1.09861228866811	1	1	0	1	2	2	0	1	0	2	0	1	1	1	1
0	0	1	0	1	0	1.38629436111989	1	1	0	1	2	2	0	1	1	2	0	1	1	1	1
0	0	1	0	1	0	0	1	1	0	1	2	2	0	1	0	1	0	0	1	1	0
0	0	0	0	0	0	.693147180559945	1	1	0	1	2	2	0	1	0	1	0	0	1	1	1
0	0	1	0	1	0	.693147180559945	1	1	1	1	1	1	0	1	0	1	0	0	1	1	1
0	0	1	0	1	0	0	1	1	0	1	2	2	0	1	0	1	0	0	1	1	0
0	0	0	0	0	0	1.09861228866811	1	0	0	1	1	1	0	0	0	2	0	1	1	1	1
0	1	0	0	0	0	0	1	1	0	1	1	1	0	0	0	1	0	0	1	1	0
0	0	0	0	1	0	.693147180559945	1	1	0	1	2	2	0	1	0	1	0	0	1	1	1
0	0	0	0	1	0	1.38629436111989	1	0	1	1	0	1	0	1	0	2	0	1	1	1	1
0	0	1	0	1	0	0	1	1	0	1	2	2	0	1	0	1	0	0	1	1	0
0	1	1	0	1	0	0	1	1	0	1	2	2	0	1	0	1	0	0	1	1	0
0	0	0	0	1	0	1.09861228866811	2	1	0	1	1	1	0	1	0	2	0	1	1	1	1
0	0	1	0	0	0	0	1	1	0	0	2	1	0	1	1	1	0	0	1	1	0
0	0	0	0	1	0	1.38629436111989	1	1	0	1	1	1	0	1	0	2	0	1	1	1	1
0	0	0	0	1	0	0	1	1	0	1	2	2	0	0	0	2	0	0	1	1	0
0	0	1	0	0	0	0	1	1	0	1	2	2	0	1	1	0	0	0	1	1	0
0	0	0	0	0	0	.693147180559945	1	1	0	1	2	2	0	1	0	2	0	0	1	1	1
0	0	0	0	1	0	1.09861228866811	1	0	0	1	2	2	0	1	0	2	0	1	1	1	1
0	0	0	0	1	0	.693147180559945	2	1	0	1	2	2	0	1	0	1	0	0	1	1	1
0	0	0	0	1	0	1.94591014905531	2	0	1	0	1	2	0	1	0	2	0	2	1	1	2
0	0	0	0	1	0	.693147180559945	1	1	0	1	2	2	0	1	0	1	0	0	1	1	1
0	0	1	0	1	0	1.38629436111989	1	0	0	1	2	2	0	1	0	2	0	1	1	1	1
0	0	1	0	0	0	.693147180559945	2	1	0	1	1	2	0	1	0	1	0	0	1	1	1
0	0	1	0	1	1	1.09861228866811	1	0	0	0	0	0	0	1	0	2	1	1	1	0	1
0	0	1	0	1	0	1.09861228866811	0	1	0	1	2	2	0	1	1	2	0	1	1	1	1
1	1	1	0	0	0	1.38629436111989	1	0	0	2	1	2	0	1	1	2	0	1	1	1	1
0	0	1	0	1	0	0	1	1	0	1	2	2	0	1	0	1	0	0	1	1	0
0	0	1	0	1	0	0	1	1	0	1	2	2	0	1	1	1	0	0	1	1	0
1	0	1	0	1	0	1.79175946922806	1	0	0	1	1	2	0	1	1	2	0	2	1	1	2
0	0	1	0	0	0	.693147180559945	1	0	0	1	2	2	0	1	1	1	0	0	1	1	1
1	1	0	0	0	0	1.94591014905531	0	0	0	0	1	0	0	1	1	2	0	2	1	0	2
0	0	1	0	0	0	0	1	1	0	1	2	2	0	1	0	1	0	0	1	1	0
1	1	1	0	1	0	2.07944154167984	2	0	1	0	0	1	1	1	1	2	0	2	1	1	2
0	0	0	0	1	0	0	1	1	0	1	2	2	0	1	0	1	0	0	1	1	0
0	0	0	0	0	0	.693147180559945	1	0	0	1	2	2	0	1	0	1	0	0	1	1	1
1	1	1	0	0	0	1.38629436111989	0	0	0	0	0	0	0	1	1	2	0	1	1	0	1
1	1	1	0	1	0	1.6094379124341	1	0	0	1	2	2	0	1	1	2	0	1	1	1	2
1	1	1	0	1	0	1.6094379124341	2	0	1	0	2	1	0	1	1	2	0	1	1	1	2
1	0	1	0	0	0	1.38629436111989	1	1	0	1	0	2	0	1	1	2	0	1	1	1	1
0	0	0	0	0	0	1.09861228866811	1	1	2	1	2	1	0	1	0	2	0	1	1	1	1
0	0	0	0	0	0	1.09861228866811	1	1	0	1	2	2	0	1	0	1	0	1	1	1	1
0	1	1	0	1	1	.693147180559945	0	0	0	1	0	0	0	0	0	0	0	0	1	1	1
1	1	1	0	1	0	1.79175946922806	2	0	1	0	1	0	0	1	1	2	0	2	1	1	2
0	0	0	0	0	0	.693147180559945	2	1	1	1	1	1	0	1	0	1	0	0	1	1	1
0	1	1	0	0	0	1.79175946922806	2	1	1	1	2	1	0	1	0	2	0	2	1	1	2
0	0	1	0	1	0	1.38629436111989	1	1	0	1	2	2	0	1	0	2	0	1	1	1	1
0	0	1	0	0	0	1.09861228866811	1	0	0	1	2	2	0	1	0	1	0	1	1	1	1
0	0	0	0	1	0	.693147180559945	1	1	0	1	2	2	0	1	0	1	0	0	1	1	1
0	0	1	0	1	0	.693147180559945	1	1	0	1	2	2	0	1	0	1	0	0	1	1	1
1	1	1	0	1	1	1.94591014905531	0	0	0	0	0	0	0	0	1	2	0	2	1	0	2
0	0	1	0	1	0	1.6094379124341	1	0	1	1	2	2	0	1	0	2	0	1	1	1	2
0	0	0	0	1	0	.693147180559945	2	1	1	1	2	2	0	1	0	1	0	0	1	1	1
1	1	1	0	1	0	1.79175946922806	0	0	0	0	0	0	0	1	1	2	0	2	1	0	2
1	1	1	0	0	0	1.79175946922806	0	0	0	1	0	0	0	1	1	2	0	2	1	0	2
0	1	1	0	1	0	1.38629436111989	1	1	0	1	2	2	0	1	1	2	0	1	1	1	1
0	0	0	0	0	0	0	2	1	1	1	1	1	0	1	0	0	0	0	1	1	0
0	1	1	1	1	2	1.38629436111989	0	1	1	0	0	0	0	1	1	1	0	1	1	1	1
0	0	0	0	1	0	1.09861228866811	1	0	1	1	2	2	0	1	1	1	0	1	1	1	1
0	0	1	0	1	0	1.79175946922806	2	1	1	1	2	1	0	1	0	2	0	2	1	1	2
0	1	1	0	1	0	1.6094379124341	1	1	0	1	2	2	0	1	1	2	0	1	1	1	2
1	0	1	0	1	0	1.09861228866811	1	1	0	1	2	2	0	1	1	2	0	1	1	1	1
0	0	1	0	0	0	.693147180559945	1	1	0	1	1	2	0	1	0	2	0	0	1	1	1
1	0	0	0	1	0	2.07944154167984	2	0	1	0	0	0	0	1	0	2	0	2	1	1	2
0	0	0	0	1	0	1.09861228866811	1	1	0	1	2	2	0	1	0	1	0	1	1	1	1
0	0	1	0	1	0	1.79175946922806	1	1	0	1	0	2	0	1	0	2	0	2	1	1	2
1	1	0	0	1	0	1.09861228866811	2	1	0	0	1	1	0	1	0	2	0	1	1	0	1
0	0	0	0	0	0	1.38629436111989	2	1	0	1	2	2	0	1	0	2	0	1	1	1	1
0	0	0	0	1	0	.693147180559945	2	1	0	1	1	1	0	1	0	1	0	0	1	1	1
1	1	0	0	1	1	1.38629436111989	2	0	0	0	0	1	1	0	1	2	0	1	1	0	1
1	0	1	0	0	0	1.6094379124341	0	1	0	0	0	1	0	1	1	2	0	1	1	1	2
0	0	1	0	0	0	0	0	0	0	1	2	1	0	1	1	0	0	0	1	1	0
1	1	1	0	0	0	1.6094379124341	1	0	0	1	2	2	0	1	1	2	0	1	1	1	2
1	0	1	0	0	0	1.38629436111989	1	0	0	1	0	2	0	1	1	2	0	1	1	1	1
0	0	0	0	1	0	.693147180559945	1	1	0	1	2	2	0	1	0	1	0	0	1	1	1
0	0	1	0	0	0	1.38629436111989	2	1	0	1	2	2	0	1	0	2	0	1	1	1	1
1	1	1	0	1	2	1.94591014905531	0	0	0	0	0	0	0	1	1	2	0	2	1	0	2
0	0	1	0	1	0	.693147180559945	1	1	0	1	2	2	0	1	0	1	0	0	1	1	1
1	1	1	0	0	0	1.79175946922806	1	0	0	1	0	2	0	1	1	2	0	2	1	1	2
1	1	1	0	0	0	1.6094379124341	1	1	0	1	1	2	0	1	1	2	0	1	1	1	2
0	0	1	0	1	0	.693147180559945	1	0	0	1	2	2	0	1	0	1	0	0	1	1	1
0	0	1	0	1	0	1.38629436111989	2	1	0	1	2	1	0	1	0	2	0	1	1	1	1
0	0	1	0	0	0	.693147180559945	1	1	0	1	2	2	0	1	0	1	0	0	1	1	1
0	0	1	0	1	0	1.79175946922806	2	1	0	1	2	1	0	1	0	2	0	2	1	1	2
1	0	1	0	0	0	1.6094379124341	1	0	0	1	0	1	0	1	1	2	0	1	1	1	2
0	0	0	0	1	0	.693147180559945	2	1	1	1	2	2	0	1	0	1	0	0	1	1	1
0	0	0	0	1	0	.693147180559945	1	1	0	1	2	2	0	1	0	1	0	0	1	1	1
0	0	1	0	1	0	.693147180559945	2	1	0	1	2	1	0	1	0	2	0	0	1	1	1
0	0	1	0	1	1	2.07944154167984	0	0	1	1	0	1	1	1	1	2	0	2	1	1	2
0	0	1	0	1	0	.693147180559945	1	1	0	1	2	2	0	1	1	2	0	0	1	1	1
0	0	0	0	0	0	1.09861228866811	1	1	0	1	2	2	0	1	0	2	0	1	1	1	1
0	0	1	0	0	0	0	0	1	0	1	2	0	0	1	1	1	0	0	1	1	0
1	1	1	0	0	0	2.07944154167984	0	0	0	0	0	1	0	1	1	2	0	2	1	1	2
1	1	1	0	1	0	1.6094379124341	0	1	0	0	1	2	0	1	1	2	0	1	1	1	2
0	0	1	0	1	0	1.38629436111989	1	1	0	1	2	2	0	1	0	2	0	1	1	1	1
0	0	0	0	1	0	.693147180559945	2	0	0	1	1	2	0	1	0	1	0	0	1	1	1
0	0	1	0	1	0	1.38629436111989	1	1	0	1	2	2	0	1	1	2	0	1	1	1	1
0	0	1	0	1	0	.693147180559945	2	0	0	1	2	2	0	1	0	1	0	0	1	1	1
0	0	1	0	1	0	1.38629436111989	2	1	1	1	0	1	0	1	1	2	0	1	1	1	1
1	0	1	0	1	0	1.94591014905531	1	1	0	1	2	2	0	1	0	2	0	2	1	1	2
1	1	1	1	0	0	1.6094379124341	0	0	0	2	0	0	0	1	1	2	0	1	1	1	2
0	0	1	1	0	0	0	1	1	0	1	1	1	0	1	0	1	0	0	1	1	0
1	1	1	1	0	0	1.38629436111989	1	0	0	1	0	1	0	1	0	2	0	1	1	1	1
1	1	1	1	0	1	1.79175946922806	0	0	0	0	0	0	0	0	1	2	0	1	1	1	2
0	1	1	1	0	0	.693147180559945	1	1	0	1	1	0	0	1	0	1	0	1	1	1	1
1	1	1	1	0	0	1.38629436111989	1	1	0	1	0	1	0	1	1	2	0	1	1	1	1
0	0	1	1	1	0	1.09861228866811	1	1	0	1	1	1	0	1	0	1	0	1	1	1	1
0	0	1	1	0	1	1.94591014905531	0	0	0	0	0	0	0	1	1	2	0	2	1	1	2
0	1	1	1	0	0	.693147180559945	1	1	0	1	1	1	0	1	0	1	0	0	1	1	1
0	0	1	1	0	0	1.6094379124341	2	1	0	1	1	2	0	1	0	2	0	1	1	1	2
1	1	1	1	0	0	1.38629436111989	1	1	0	1	0	2	0	1	0	2	0	0	1	1	1
0	0	1	1	0	0	.693147180559945	2	1	2	1	2	2	0	1	0	1	0	0	1	1	1
1	1	1	1	0	0	1.6094379124341	0	0	0	0	0	0	0	1	1	2	0	1	1	1	2
1	1	1	1	0	0	1.79175946922806	1	1	0	2	0	0	0	1	1	2	0	2	1	1	2
1	1	1	1	0	0	1.6094379124341	0	1	0	0	0	0	0	1	1	2	0	2	1	1	2
1	1	1	1	0	0	1.6094379124341	1	1	0	1	0	1	0	1	1	2	0	1	1	1	2
1	1	1	1	0	0	.693147180559945	1	0	0	1	1	1	0	1	0	1	0	1	1	1	1
1	1	1	1	0	0	1.38629436111989	1	1	0	1	0	1	0	1	1	2	0	1	1	1	1
0	1	1	1	0	0	.693147180559945	1	1	0	1	1	0	0	1	0	1	0	1	1	1	1
1	1	1	1	0	0	1.38629436111989	0	1	0	0	0	0	0	1	1	2	0	1	1	0	1
1	1	1	1	0	0	1.79175946922806	1	0	0	1	0	0	0	1	1	2	0	2	1	1	2
1	1	1	1	0	0	1.38629436111989	0	1	0	1	0	0	0	1	1	2	0	1	1	1	1
1	1	1	1	0	0	1.38629436111989	1	1	0	1	0	0	0	1	1	2	0	1	1	1	1
0	1	1	1	0	0	.693147180559945	1	1	0	1	0	0	0	1	0	1	0	0	1	1	1
1	1	1	1	0	2	1.94591014905531	0	0	0	0	0	0	0	0	1	2	0	2	1	0	2
0	0	0	0	0	0	1.09861228866811	1	1	0	1	2	2	0	1	0	1	0	1	1	1	1
0	0	0	0	1	0	1.38629436111989	2	1	0	1	2	2	0	1	0	2	0	1	1	1	1
0	0	1	0	0	0	1.09861228866811	1	1	0	1	1	2	0	1	0	2	0	1	1	1	1
0	0	1	0	1	0	1.6094379124341	1	1	0	1	2	1	0	1	0	2	1	2	1	1	2
0	0	1	0	0	0	0	1	1	0	1	2	2	0	1	0	1	0	0	1	1	0
0	0	1	0	0	0	1.09861228866811	1	1	0	1	0	2	0	1	0	2	0	1	1	1	1
0	0	1	0	1	0	1.09861228866811	1	1	2	1	1	1	0	1	0	1	0	1	1	1	1
0	0	0	0	1	0	0	1	1	0	1	2	2	0	1	0	2	0	0	1	1	0
0	0	0	0	1	0	0	1	1	2	1	2	2	0	1	1	2	0	0	1	1	0
0	1	1	0	0	0	.693147180559945	0	1	0	1	1	1	0	1	0	2	0	0	1	1	1
0	0	1	0	1	0	0	0	1	0	1	2	2	0	1	1	1	0	0	1	1	0
0	0	0	0	1	0	.693147180559945	1	1	1	2	1	1	0	1	0	1	0	0	1	1	1
0	0	1	0	1	0	0	1	1	0	1	2	2	0	1	0	1	0	0	1	1	0
0	0	0	0	0	1	1.94591014905531	0	0	0	1	0	0	0	0	1	2	1	2	1	0	2
0	0	1	0	1	0	.693147180559945	1	1	0	1	2	2	0	1	0	1	0	0	1	1	1
0	0	1	0	0	0	0	1	1	0	1	2	2	0	1	0	1	0	0	1	1	0
0	1	1	0	1	0	0	1	1	0	1	2	2	0	1	0	1	0	0	1	1	0
0	0	0	0	1	0	1.09861228866811	1	1	0	1	1	1	0	1	0	1	0	1	1	1	1
0	0	0	0	0	0	.693147180559945	0	0	1	1	0	0	0	1	0	1	0	0	1	1	1
0	0	0	0	1	0	.693147180559945	1	1	0	1	2	2	0	1	0	1	0	0	1	1	1
0	0	0	0	0	0	1.09861228866811	1	0	1	1	0	0	0	1	0	2	0	1	1	1	1
0	0	0	0	1	0	1.09861228866811	1	1	0	1	2	2	0	1	0	1	0	1	1	1	1
0	0	1	0	1	0	.693147180559945	1	1	0	1	2	2	0	1	1	2	1	0	1	1	1
0	0	1	0	1	0	1.38629436111989	1	1	0	1	2	1	0	1	0	2	0	1	1	1	1
0	0	0	0	1	0	1.09861228866811	1	0	0	1	2	2	0	1	0	1	0	1	1	1	1
0	0	0	0	1	0	0	1	1	0	1	2	2	0	1	0	1	0	0	1	1	0
0	0	1	0	1	0	0	1	1	0	1	2	2	0	1	0	1	0	0	1	1	0
0	0	1	0	1	0	.693147180559945	1	1	0	1	2	2	0	1	0	1	0	0	1	1	1
0	0	1	0	1	0	.693147180559945	1	1	0	1	2	2	0	1	0	2	0	0	1	1	1
0	0	1	0	1	0	.693147180559945	1	1	1	1	2	2	0	1	0	1	0	0	1	1	1
0	0	1	0	1	2	1.09861228866811	0	0	1	1	0	0	0	1	0	1	0	1	0	0	1
0	0	1	0	1	0	0	1	1	2	1	2	2	0	1	0	1	0	0	1	1	0
0	0	0	0	1	0	.693147180559945	1	1	1	1	2	2	0	0	0	1	0	0	1	1	1
0	0	0	0	1	0	0	1	0	0	1	2	2	0	1	0	2	0	0	1	1	0
0	0	1	0	1	0	1.6094379124341	1	1	0	0	2	2	0	1	0	2	0	1	1	0	2
0	0	0	0	1	0	0	1	1	0	1	2	2	0	1	0	1	0	0	1	1	0
0	0	0	0	1	0	.693147180559945	1	1	0	1	2	2	0	1	0	2	0	0	1	1	1
0	0	1	0	1	0	.693147180559945	1	1	0	1	2	2	0	1	0	2	0	0	1	1	1
0	0	1	0	0	0	.693147180559945	1	1	0	1	2	2	0	1	1	2	0	0	1	1	1
0	0	0	0	1	0	.693147180559945	1	0	0	0	2	2	0	0	1	2	0	0	1	0	1
0	0	0	0	1	0	0	1	0	0	1	2	2	0	1	0	2	0	0	1	1	0
0	0	1	0	1	0	1.38629436111989	1	1	0	1	1	1	0	1	1	2	0	1	1	1	1
0	0	0	0	1	0	0	2	1	0	1	2	2	0	0	1	2	0	0	1	1	0
0	0	1	0	0	0	.693147180559945	1	1	1	1	1	1	0	1	0	1	0	1	1	1	1
0	0	0	0	1	0	.693147180559945	2	1	0	1	2	2	0	1	0	2	0	0	1	1	1
0	0	1	0	0	0	1.6094379124341	1	1	0	1	0	1	0	1	0	2	0	1	1	1	2
0	0	1	0	0	1	1.38629436111989	1	0	1	0	0	0	0	1	0	1	0	1	1	1	1
0	0	1	0	1	0	1.38629436111989	1	0	2	1	0	1	0	1	0	2	0	1	1	1	1
0	0	1	0	1	0	1.09861228866811	1	1	0	1	1	1	0	1	0	2	1	1	1	1	1
0	0	0	0	1	0	1.09861228866811	1	1	0	1	2	2	0	1	0	2	0	1	1	1	1
0	0	1	0	1	0	.693147180559945	1	1	2	1	1	1	0	1	0	1	0	0	1	1	1
0	0	0	0	1	0	.693147180559945	1	1	0	1	2	2	0	1	0	1	0	0	1	1	1
0	0	0	0	1	0	1.09861228866811	1	1	0	1	2	2	0	1	0	2	0	1	1	1	1
0	0	1	0	1	0	0	1	1	1	1	2	2	0	1	1	1	0	0	1	1	0
0	0	0	0	1	0	.693147180559945	1	1	0	1	2	2	0	1	1	2	0	0	1	1	1
0	0	0	0	1	0	0	1	1	0	1	2	2	0	1	0	1	0	0	1	1	0
0	0	0	0	0	0	.693147180559945	1	1	1	1	0	1	0	1	0	1	0	0	1	1	1
0	0	0	0	0	0	1.38629436111989	1	1	0	1	1	2	0	1	0	2	0	1	1	1	1
0	0	0	0	1	0	0	1	1	0	1	2	2	0	1	1	1	0	0	1	1	0
0	0	0	0	1	0	0	1	1	0	1	2	2	0	1	1	1	0	0	1	1	0
0	1	1	0	0	0	.693147180559945	0	1	0	1	0	0	0	1	0	2	0	0	1	1	1
0	0	0	0	1	1	1.09861228866811	1	1	0	1	1	0	0	0	0	1	0	1	1	1	1
0	0	1	0	1	0	0	1	1	0	1	2	2	0	1	0	1	0	0	1	1	0
0	0	0	0	1	0	1.09861228866811	1	1	0	1	2	2	0	1	0	1	0	1	1	1	1
0	0	0	0	1	1	1.38629436111989	1	0	1	1	0	0	0	0	0	2	1	1	1	1	1
0	0	0	0	1	0	0	0	1	0	1	2	2	0	1	0	1	0	0	1	1	0
0	1	1	0	0	0	0	0	0	0	1	1	0	0	1	1	0	0	0	1	1	0
1	1	1	0	0	0	0	0	1	0	1	0	0	0	1	0	0	0	0	1	1	0
0	1	1	0	0	0	1.38629436111989	1	1	0	0	1	1	0	1	1	2	0	1	1	1	1
0	0	1	0	1	0	1.09861228866811	1	1	2	1	1	1	0	1	0	2	0	1	1	1	1
0	0	0	0	1	0	.693147180559945	1	1	0	1	2	2	0	1	0	1	0	0	1	1	1
0	0	1	0	1	0	1.09861228866811	1	1	0	1	1	1	0	1	1	2	0	1	1	1	1
0	0	0	0	1	0	1.38629436111989	1	1	0	0	2	0	0	1	0	2	0	1	1	1	1
0	1	1	0	0	0	0	0	1	0	1	1	1	0	1	1	1	0	0	1	1	0
0	0	1	0	0	1	1.6094379124341	0	0	0	0	0	0	0	1	0	2	0	1	1	0	2
0	1	1	0	0	0	.693147180559945	0	1	0	1	1	1	0	1	1	1	0	0	1	1	1
0	0	0	0	1	0	1.09861228866811	1	1	0	1	2	2	0	1	0	2	0	1	1	1	1
0	0	1	0	1	0	1.38629436111989	1	1	0	1	2	2	0	1	1	2	0	1	1	1	1
0	0	1	0	1	0	0	1	1	0	1	2	2	0	1	0	1	0	0	1	1	0
0	0	0	0	0	0	.693147180559945	1	1	0	1	2	2	0	1	0	1	0	0	1	1	1
0	0	1	0	1	0	.693147180559945	1	1	1	1	1	1	0	1	0	1	0	0	1	1	1
0	0	1	0	1	0	0	1	1	0	1	2	2	0	1	0	1	0	0	1	1	0
0	0	0	0	0	0	1.09861228866811	1	1	0	1	1	1	0	0	0	2	0	1	1	1	1
0	1	0	0	0	0	0	1	1	0	1	1	1	0	0	0	1	0	0	1	1	0
0	0	0	0	1	0	.693147180559945	1	1	0	1	2	2	0	1	0	1	0	0	1	1	1
0	0	0	0	1	0	1.38629436111989	1	0	1	1	0	1	0	1	0	2	0	1	1	1	1
0	0	1	0	1	0	0	1	1	0	2	2	2	0	1	0	1	0	0	1	1	0
0	1	1	0	1	0	0	1	1	0	1	2	2	0	1	0	1	0	0	1	1	0
0	0	0	0	1	0	1.09861228866811	2	1	0	1	1	1	0	1	0	2	0	1	1	1	1
0	0	1	0	0	0	0	1	1	0	1	2	1	0	1	1	1	0	0	1	1	0
0	0	0	0	1	0	1.38629436111989	1	1	0	1	1	1	0	1	0	2	0	1	1	1	1
0	0	0	0	1	0	0	1	1	0	1	2	2	0	0	0	2	0	0	1	1	0
0	0	1	0	0	0	0	1	1	0	1	2	2	0	1	1	0	0	0	1	1	0
0	0	0	0	0	0	.693147180559945	1	1	0	2	2	2	0	1	0	2	0	0	1	1	1
0	0	0	0	1	0	1.09861228866811	1	0	0	1	2	2	0	1	0	2	0	1	1	1	1
0	0	0	0	1	0	.693147180559945	2	1	0	1	2	2	0	1	0	1	0	0	1	1	1
0	0	0	0	1	1	1.94591014905531	2	0	1	0	0	0	0	1	0	2	0	2	1	1	2
0	0	0	0	1	0	.693147180559945	1	1	0	1	2	2	0	1	0	1	0	0	1	1	1
0	0	1	0	1	0	1.38629436111989	1	0	0	1	2	2	0	1	0	2	0	1	1	1	1
0	0	1	0	0	0	.693147180559945	2	1	0	1	1	2	0	1	0	1	0	0	1	1	1
0	0	1	0	1	0	1.09861228866811	1	0	0	0	0	2	0	1	0	2	0	1	1	0	1
0	0	1	0	1	0	1.09861228866811	1	1	0	1	2	2	0	1	1	2	0	1	1	1	1
1	1	1	0	0	0	1.38629436111989	1	0	0	2	0	2	0	1	1	2	0	1	1	1	1
0	0	1	0	1	0	0	1	1	0	1	2	2	0	1	0	1	0	0	1	1	0
0	0	1	0	1	0	0	1	1	0	1	2	2	0	1	1	1	1	0	1	1	0
1	0	1	0	1	0	1.79175946922806	1	0	0	1	1	2	0	1	1	2	0	2	1	1	2
0	0	1	0	1	0	1.09861228866811	1	1	2	1	1	1	0	1	0	1	0	1	1	1	1
0	0	0	0	1	0	0	1	1	0	1	2	2	0	1	0	2	0	0	1	1	0
0	0	0	0	1	0	0	1	1	2	1	2	2	0	1	1	2	0	0	1	1	0
0	1	1	0	0	0	.693147180559945	0	1	0	1	1	1	0	1	0	2	0	0	1	1	1
0	0	1	0	1	0	0	0	1	0	1	2	2	0	1	1	1	0	0	1	1	0
0	0	0	0	1	0	.693147180559945	1	1	1	1	1	1	0	1	0	1	0	0	1	1	1
0	0	1	0	1	0	0	1	1	0	1	2	2	0	1	0	1	0	0	1	1	0
0	0	0	0	0	1	1.94591014905531	0	0	0	0	0	0	0	1	1	2	0	2	1	0	2
0	0	1	0	1	0	.693147180559945	1	1	0	1	2	2	0	1	0	1	0	0	1	1	1
0	0	1	0	0	0	0	1	1	0	1	2	2	0	1	0	1	0	0	1	1	0
0	1	1	0	1	0	0	1	1	0	1	2	2	0	1	0	1	0	0	1	1	0
0	0	0	0	1	0	1.09861228866811	1	1	0	1	1	1	0	1	0	1	0	1	1	1	1
0	0	0	0	0	0	.693147180559945	0	0	1	1	0	0	0	1	0	1	0	0	1	1	1
0	0	0	0	1	0	.693147180559945	1	1	0	1	2	2	0	1	0	1	0	0	1	1	1
0	0	0	0	0	0	1.09861228866811	1	0	1	1	0	0	0	1	0	2	0	1	1	1	1
0	0	0	0	1	0	1.09861228866811	1	1	0	1	2	2	0	1	0	1	0	1	1	1	1
0	0	1	0	1	0	.693147180559945	1	1	0	1	2	2	0	1	1	2	1	0	1	1	1
0	0	1	0	1	0	1.38629436111989	1	1	0	1	2	1	0	1	0	2	0	1	1	1	1
0	0	0	0	1	0	1.09861228866811	1	0	0	1	2	2	0	1	0	1	0	1	1	1	1
0	0	0	0	1	0	0	1	1	0	1	2	2	0	1	0	1	0	0	1	1	0
0	0	1	0	1	0	0	1	1	0	1	2	2	0	1	0	1	0	0	1	1	0
0	0	1	0	1	0	.693147180559945	1	1	0	1	2	2	0	1	0	1	0	0	1	1	1
0	0	1	0	1	0	.693147180559945	1	1	0	2	2	2	0	1	0	2	0	0	1	1	1
0	0	1	0	1	0	.693147180559945	1	1	1	1	2	2	0	1	0	1	0	0	1	1	1
0	0	1	0	1	2	1.09861228866811	0	1	1	1	0	0	0	1	0	1	0	1	1	1	1
0	0	1	0	1	0	0	1	1	2	1	2	2	0	1	0	1	0	0	1	1	0
0	0	0	0	1	0	.693147180559945	1	1	1	1	2	2	0	0	0	1	0	0	1	1	1
0	0	0	0	1	0	0	1	0	0	1	2	2	1	1	0	2	0	0	1	1	0
0	0	1	0	1	0	1.6094379124341	1	1	0	0	2	2	0	1	0	2	0	1	1	0	2
0	0	0	0	1	0	0	1	1	0	1	2	2	0	1	0	1	0	0	1	1	0
0	0	0	0	1	0	.693147180559945	1	1	0	1	2	2	0	1	0	2	0	0	1	1	1
0	0	1	0	1	0	.693147180559945	1	1	0	1	2	2	0	1	0	2	0	0	1	1	1
0	0	1	0	0	0	.693147180559945	1	1	0	1	2	2	0	1	1	2	0	0	1	1	1
0	0	0	0	1	1	.693147180559945	1	0	0	0	0	0	0	0	1	2	0	0	1	0	1
0	0	0	0	1	0	0	0	0	0	1	2	2	0	1	0	2	0	0	1	1	0
0	0	1	0	1	0	1.38629436111989	1	1	0	1	1	1	0	1	1	2	0	1	1	1	1
0	0	0	0	1	0	0	2	1	0	1	2	2	0	0	1	2	0	0	1	1	0
0	0	1	0	0	0	.693147180559945	1	1	1	1	1	1	0	1	0	1	0	1	1	1	1
0	0	0	0	1	0	.693147180559945	2	1	0	1	2	2	1	1	0	2	0	0	1	1	1
0	0	1	0	0	0	1.6094379124341	1	1	0	1	0	1	0	1	0	2	0	1	1	1	2
0	0	1	0	0	1	1.38629436111989	0	0	1	0	0	0	0	0	0	1	1	1	1	1	1
0	0	1	0	1	0	1.38629436111989	1	1	2	1	0	1	0	1	0	2	0	1	1	1	1
0	0	1	0	1	0	1.09861228866811	1	1	0	1	1	1	0	1	0	2	0	1	1	1	1
0	0	0	0	1	0	1.09861228866811	1	1	0	1	2	2	0	1	0	2	0	1	1	1	1
0	0	1	0	1	0	.693147180559945	1	1	2	1	1	1	0	1	0	1	0	0	1	1	1
0	0	0	0	1	0	.693147180559945	1	1	0	1	2	2	0	1	0	1	0	0	1	1	1
0	0	0	0	1	0	1.09861228866811	1	1	0	1	2	2	0	1	0	2	1	1	1	1	1
0	0	1	0	1	0	0	1	1	1	1	2	2	0	1	1	1	0	0	1	1	0
0	0	0	0	1	0	.693147180559945	1	1	0	1	2	2	0	1	1	2	0	0	1	1	1
0	0	0	0	1	0	0	1	1	0	1	2	2	0	1	0	1	0	0	1	1	0
0	0	0	0	0	0	.693147180559945	1	1	1	1	0	1	0	1	0	1	0	0	1	1	1
0	0	0	0	0	0	1.38629436111989	1	1	0	1	1	2	0	1	0	2	0	1	1	1	1
0	0	0	0	1	0	0	1	1	0	1	2	2	0	1	1	1	0	0	1	1	0
0	0	0	0	1	0	0	1	1	0	1	2	2	0	1	1	1	0	0	1	1	0
0	1	1	0	0	0	.693147180559945	0	1	0	2	0	0	0	1	0	2	0	0	1	1	1
0	0	0	0	1	1	1.09861228866811	0	1	0	0	0	2	1	1	0	1	1	1	1	1	1
0	0	1	0	1	0	0	1	1	0	1	2	2	0	1	0	1	0	0	1	1	0
0	0	0	0	1	0	1.09861228866811	1	1	0	1	2	2	0	1	0	1	0	1	1	1	1
0	0	0	0	1	0	1.38629436111989	1	1	1	1	0	1	0	1	0	2	0	1	1	1	1
0	0	0	0	1	0	0	1	1	0	1	2	2	0	1	0	1	0	0	1	1	0
0	1	1	0	0	0	0	0	1	0	0	1	0	0	1	1	0	0	0	1	1	0
1	1	1	0	0	0	0	0	0	0	1	0	0	0	1	0	0	0	0	1	1	0
0	1	1	0	0	1	1.38629436111989	1	0	0	0	0	0	0	1	1	2	0	1	1	1	1
0	0	1	0	1	0	1.09861228866811	1	1	2	1	1	1	0	1	0	2	0	1	1	1	1
0	0	0	0	1	0	.693147180559945	1	1	0	1	2	2	0	1	0	1	0	0	1	1	1
0	0	1	0	1	0	1.09861228866811	1	1	0	1	1	1	0	1	1	2	0	1	1	1	1
0	0	0	0	1	0	1.38629436111989	1	1	0	1	2	0	0	1	0	2	0	1	1	1	1
0	1	1	0	0	0	0	0	1	0	2	1	1	0	1	1	1	0	0	1	1	0
0	0	1	0	0	0	1.6094379124341	1	1	0	0	1	1	0	1	0	2	0	1	1	0	2
0	1	1	0	0	0	.693147180559945	0	1	0	1	1	1	0	1	1	1	0	0	1	1	1
0	0	0	0	1	0	1.09861228866811	1	1	0	1	2	2	0	1	0	2	0	1	1	1	1
0	0	1	0	1	0	1.38629436111989	1	1	0	1	2	2	0	1	1	2	0	1	1	1	1
0	0	1	0	1	0	0	1	1	0	1	2	2	0	1	0	1	0	0	1	1	0
0	0	0	0	0	0	.693147180559945	1	1	0	1	2	2	0	1	0	1	0	0	1	1	1
0	0	1	0	1	0	.693147180559945	1	1	1	1	1	1	0	1	0	1	0	0	1	1	1
0	0	1	0	1	0	0	1	1	0	1	2	2	0	1	0	1	0	0	1	1	0
0	0	0	0	0	0	1.09861228866811	1	1	0	1	1	1	0	0	0	2	0	1	1	1	1
0	1	0	0	0	0	0	1	1	0	1	1	1	0	0	0	1	0	0	1	1	0
0	0	0	0	1	0	.693147180559945	1	1	0	1	2	2	0	1	0	1	0	0	1	1	1
0	0	0	0	1	0	1.38629436111989	1	0	1	2	0	1	0	1	0	2	0	1	1	1	1
0	0	1	0	1	0	0	1	1	0	1	2	2	0	1	0	1	0	0	1	1	0
0	1	1	0	1	0	0	1	1	0	1	2	2	0	1	0	1	0	0	1	1	0
0	0	0	0	1	0	1.09861228866811	2	1	0	1	1	1	0	1	0	2	0	1	1	1	1
0	0	1	0	0	0	0	1	1	0	0	2	1	0	1	1	1	0	0	1	1	0
0	0	0	0	1	0	1.38629436111989	1	1	0	1	1	1	0	1	0	2	0	1	1	1	1
0	0	0	0	1	0	0	1	1	0	1	2	2	0	0	0	2	0	0	1	1	0
0	0	1	0	0	0	0	1	1	0	2	2	2	0	1	1	0	0	0	1	1	0
0	0	0	0	0	0	.693147180559945	1	1	0	1	2	2	0	1	0	2	0	0	1	1	1
0	0	0	0	1	0	1.09861228866811	1	0	0	1	2	2	0	1	0	2	0	1	1	1	1
0	0	0	0	1	0	.693147180559945	2	1	0	1	2	2	0	1	0	1	0	0	1	1	1
0	0	0	0	1	1	1.94591014905531	2	0	1	0	0	0	0	1	0	2	0	2	0	1	2
0	0	0	0	1	0	.693147180559945	1	1	0	1	2	2	0	1	0	1	0	0	1	1	1
0	0	1	0	1	0	1.38629436111989	1	0	0	1	2	2	0	1	0	2	0	1	1	1	1
0	0	1	0	0	0	.693147180559945	2	1	0	1	1	2	0	1	0	1	0	0	1	1	1
0	0	1	0	1	0	1.09861228866811	1	0	0	0	0	2	0	1	0	2	0	1	1	0	1
0	0	1	0	1	0	1.09861228866811	1	1	0	1	2	2	0	1	1	2	0	1	1	1	1
1	1	1	0	0	0	1.38629436111989	1	0	0	0	0	2	0	1	1	2	0	1	0	1	1
0	0	1	0	1	0	0	1	1	0	1	2	2	0	1	0	1	0	0	1	1	0
0	0	1	0	1	0	0	1	1	0	1	2	2	0	1	1	1	1	0	1	1	0
1	0	1	0	1	0	1.79175946922806	1	0	0	1	1	2	0	1	1	2	0	2	1	1	2
0	0	1	0	1	0	1.09861228866811	1	1	2	1	1	1	0	1	0	1	0	1	1	1	1
0	0	0	0	1	0	0	1	1	0	1	2	2	0	1	0	2	0	0	1	1	0
0	0	0	0	1	0	0	1	1	2	1	2	2	0	1	1	2	0	0	1	1	0
0	1	1	0	0	0	.693147180559945	0	1	0	1	1	1	0	1	0	2	0	0	1	1	1
0	0	1	0	1	0	0	0	1	0	1	2	2	0	1	1	1	0	0	1	1	0
0	0	0	0	1	0	.693147180559945	1	1	1	1	1	1	0	1	0	1	0	0	1	1	1
0	0	1	0	1	0	0	1	1	0	2	2	2	0	1	0	1	0	0	1	1	0
0	0	0	0	0	1	1.94591014905531	0	0	0	0	0	0	0	1	1	2	0	2	1	0	2
0	0	1	0	1	0	.693147180559945	1	1	0	1	2	2	0	1	0	1	0	0	1	1	1
0	0	1	0	0	0	0	1	1	0	1	2	2	0	1	0	1	0	0	1	1	0
0	1	1	0	1	0	0	1	1	0	2	2	2	0	1	0	1	0	0	1	1	0
0	0	0	0	1	0	1.09861228866811	1	1	0	1	1	1	0	1	0	1	0	1	1	1	1
0	0	0	0	0	0	.693147180559945	0	0	1	1	0	0	0	1	0	1	0	0	1	1	1
0	0	0	0	1	0	.693147180559945	1	1	0	1	2	2	0	1	0	1	0	0	1	1	1
0	0	0	0	0	0	1.09861228866811	1	0	1	1	0	0	0	1	0	2	0	1	1	1	1
0	0	0	0	1	0	1.09861228866811	1	1	0	1	2	2	0	1	0	1	0	1	1	1	1
0	0	1	0	1	0	.693147180559945	1	1	0	2	2	2	0	1	1	2	0	0	1	1	1
0	0	1	0	1	0	1.38629436111989	1	1	0	1	2	1	0	1	0	2	0	1	1	1	1
0	0	0	0	1	0	1.09861228866811	1	0	0	2	2	2	0	1	0	1	0	1	1	1	1
0	0	0	0	1	0	0	1	1	0	2	2	2	0	1	0	1	0	0	1	1	0
0	0	1	0	1	0	0	1	1	0	1	2	2	0	1	0	1	0	0	1	1	0
0	0	1	0	1	0	.693147180559945	1	1	0	1	2	2	0	1	0	1	0	0	1	1	1
0	0	1	0	1	0	.693147180559945	1	1	0	1	2	2	0	1	0	2	0	0	1	1	1
0	0	1	0	1	0	.693147180559945	1	1	1	1	2	2	0	1	0	1	0	0	1	1	1
0	0	1	0	1	0	1.09861228866811	1	1	1	0	2	2	0	1	0	1	0	1	1	1	1
0	0	1	0	1	0	0	1	1	2	1	2	2	0	1	0	1	0	0	1	1	0
0	0	0	0	1	0	.693147180559945	1	1	1	1	2	2	0	0	0	1	0	0	1	1	1
0	0	0	0	1	0	0	1	0	0	1	2	2	0	1	0	2	0	0	1	1	0
0	0	1	0	1	0	1.6094379124341	1	1	0	0	2	2	0	1	0	2	0	1	1	0	2
0	0	0	0	1	0	0	1	1	0	1	2	2	0	1	0	1	0	0	1	1	0
0	0	0	0	1	0	.693147180559945	1	1	0	1	2	2	0	1	0	2	0	0	1	1	1
0	0	1	0	1	0	.693147180559945	1	1	0	1	2	2	0	1	0	2	0	0	1	1	1
0	0	1	0	0	0	.693147180559945	1	1	0	1	2	2	0	1	1	2	0	0	1	1	1
0	0	0	0	1	0	.693147180559945	1	0	0	0	2	2	0	0	1	2	0	0	1	0	1
0	0	0	0	1	0	0	1	0	0	1	2	2	0	1	0	2	0	0	1	1	0
0	0	1	1	0	0	.693147180559945	1	1	0	0	2	1	0	1	1	1	0	0	1	1	1
0	0	1	1	0	0	1.94591014905531	1	0	0	0	0	1	0	1	1	2	0	2	1	1	2
0	0	1	1	0	0	0	1	1	0	0	0	1	0	1	1	1	0	0	1	1	0
0	0	1	1	0	0	1.09861228866811	1	1	0	0	0	2	0	1	1	2	0	1	1	1	1
